# Supplementary material for: Depth drives the distribution of microbial ecological functions in the coastal western Antarctic Peninsula
Source: Front Microbiol. 2023 May 18;14:1168507. doi: 10.3389/fmicb.2023.1168507 (PMC10232865; doi:10.3389/fmicb.2023.1168507)
Supplement: Supplementary file 2 [file Table_1.XLSX]

## Sheet: Final list
Sample Name	Sample_ID	Region	Depth	depth_profile	Latitude	Longitude	Station	Collection Date	Total reads passed filter	Filtered reads mapped to MAGs	Percentage of total reads mapped to MAGs
LMG1901_190131_1	LMG1901_190131_1	Northern	0	Shallow	-65.2288	-66.7701	500.1	2019-01-31	53058302	791391	1.49155
LMG2001_200111_3	LMG2001_200111_3	Northern	25	Shallow	-63.9656	-66.9245	600.2	2020-01-11	104543528	2342111	2.24032
LMG2001_200112_7	LMG2001_200112_7	Northern	275	Deep	-64.6093	-68.2934	500.2	2020-01-12	47155268	5390734	11.4319
LMG2001_200128_5	LMG2001_200128_5	Northern	50	Medium	-65.9045	-66.1331	Armstrong Reef	2020-01-28	78586486	443335	0.564136
PAL_1819_Pre_4	PAL1819_181119_3	Northern	10	Shallow	-64.7742	-64.0544	B	2018-11-19	129615530	NA	NA
PAL_1819_Pre_12	PAL1819_190121_3	Northern	10	Shallow	-64.7742	-64.0544	B	2019-01-21	94591678	223964	0.236769
170123_PAL_Sterivex_14	PAL1617_170123	Northern	10	Shallow	-64.7742	-64.0544	B	2017-01-23	51500062	1777267	3.451
LMG2001_200112_1	LMG2001_200112_1	Northern	0	Shallow	-64.6093	-68.2934	500.2	2020-01-12	100428600	446509	0.444603
LMG2001_200112_2	LMG2001_200112_2	Northern	18	Shallow	-64.6093	-68.2934	500.2	2020-01-12	99418768	202100	0.203282
LMG2001_200112_3	LMG2001_200112_3	Northern	38	Shallow	-64.6093	-68.2934	500.2	2020-01-12	98062984	453881	0.462846
LMG2001_200112_4	LMG2001_200112_4	Northern	50	Medium	-64.6093	-68.2934	500.2	2020-01-12	98807020	630613	0.638227
LMG2001_200112_5	LMG2001_200112_5	Northern	65	Medium	-64.6093	-68.2934	500.2	2020-01-12	99217272	2841479	2.8639
LMG2001_200112_6	LMG2001_200112_6	Northern	100	Deep	-64.6093	-68.2934	500.2	2020-01-12	100095692	7916363	7.90879
LMG1901_190111_4	LMG1901_190111_4	Northern	0	Shallow	-65.8776	-68.2823	400.1	2019-01-11	52160068	411203	0.788348
LH1_1_200	PAL1920_LH1_1_200	Palmer_Canyon	200	Deep	-64.8375	-64.1111	LH1	2020-03-07	122945890	17174955	13.9695
LH3_2_200	PAL1920_LH3_2_200	Palmer_Canyon	200	Deep	-64.8867	-64.1903	LH3	2020-03-07	114387264	17754050	15.521
LH5_1_200	PAL1920_LH5_1_200	Palmer_Canyon	200	Deep	-64.9321	-64.2717	LH5	2020-03-07	125100816	16250151	12.9896
LH5_1_75	PAL1920_LH5_1_75	Palmer_Canyon	75	Medium	-64.9321	-64.2717	LH5	2020-03-07	78150386	6186212	7.91578
LH5_2_200	PAL1920_LH5_2_200	Palmer_Canyon	200	Deep	-64.9321	-64.2717	LH5	2020-03-07	81810678	11071950	13.5336
LH1_2_5	PAL1920_LH1_2_5	Palmer_Canyon	5	Shallow	-64.8375	-64.1111	LH1	2020-03-07	96189096	1167693	1.21396
LH1_2_35	PAL1920_LH1_2_35	Palmer_Canyon	35	Shallow	-64.8375	-64.1111	LH1	2020-03-07	98849750	4717632	4.77253
LH1_2_75	PAL1920_LH1_2_75	Palmer_Canyon	75	Medium	-64.8375	-64.1111	LH1	2020-03-07	98907852	6660818	6.73437
LH1_1_150	PAL1920_LH1_1_150	Palmer_Canyon	150	Deep	-64.8375	-64.1111	LH1	2020-03-07	100218114	15213631	15.1805
LH3_1_5	PAL1920_LH3_1_5	Palmer_Canyon	5	Shallow	-64.8867	-64.1903	LH3	2020-03-07	96410014	3329962	3.45396
LH3_3_35	PAL1920_LH3_3_35	Palmer_Canyon	35	Shallow	-64.8867	-64.1903	LH3	2020-03-07	97699556	2817614	2.88396
LH3_1_75	PAL1920_LH3_1_75	Palmer_Canyon	75	Medium	-64.8867	-64.1903	LH3	2020-03-07	99949060	12626347	12.6328
LH3_1_150	PAL1920_LH3_1_150	Palmer_Canyon	150	Deep	-64.8867	-64.1903	LH3	2020-03-07	100327412	14532895	14.4855
LH5_3_5	PAL1920_LH5_3_5	Palmer_Canyon	5	Shallow	-64.9321	-64.2717	LH5	2020-03-07	97908854	1112747	1.13651
LH5_3_35	PAL1920_LH5_3_35	Palmer_Canyon	35	Shallow	-64.9321	-64.2717	LH5	2020-03-07	99484120	2383681	2.39604
LH5_1_150	PAL1920_LH5_1_150	Palmer_Canyon	150	Deep	-64.9321	-64.2717	LH5	2020-03-07	100685214	10511848	10.4403
depth1	LMG2001_200121_1	Southern	0	Shallow	-67.0181	-74.7685	100.2	2020-01-21	104976098	1375747	1.31053
depth2	LMG2001_200121_2	Southern	10	Shallow	-67.0181	-74.7685	100.2	2020-01-21	86407552	797942	0.923463
depth3	LMG2001_200121_3	Southern	30	Shallow	-67.0181	-74.7685	100.2	2020-01-21	123077010	2324541	1.88869
depth4	LMG2001_200121_4	Southern	50	Medium	-67.0181	-74.7685	100.2	2020-01-21	87756914	724371	0.825429
depth5	LMG2001_200121_5	Southern	75	Medium	-67.0181	-74.7685	100.2	2020-01-21	88166480	3468777	3.93435
depth6	LMG2001_200121_6	Southern	100	Deep	-67.0181	-74.7685	100.2	2020-01-21	114468598	7180972	6.27331
depth7	LMG2001_200121_7	Southern	275	Deep	-67.0181	-74.7685	100.2	2020-01-21	66535830	10326031	15.5195
LMG1901_190113_2	LMG1901_190113_2	Southern	0	Shallow	-67.5665	-69.9563	230.-035 Avian Island	2019-01-13	26224392	1690103	6.44477
LMG2001_200115_16	LMG2001_200115_16	Southern	150	Deep	-66.5041	-69.8624	300.1	2020-01-15	100410098	16441779	16.3746
LMG2001_200120_10	LMG2001_200120_10	Southern	75	Medium	-67.1153	-71.5321	200.1	2020-01-20	105573090	17334173	16.4191
LMG2001_200120_15	LMG2001_200120_15	Southern	0	Shallow	-66.5795	-72.739	200.18	2020-01-20	124682792	4672477	3.74749
LMG2001_200120_16	LMG2001_200120_16	Southern	0	Shallow	-66.4429	-73.027	200.2	2020-01-20	99972276	2552321	2.55303
LMG2001_200120_17	LMG2001_200120_17	Southern	15	Shallow	-66.4429	-73.027	200.2	2020-01-20	100384188	4613351	4.59569
LMG2001_200120_18	LMG2001_200120_18	Southern	30	Shallow	-66.4429	-73.027	200.2	2020-01-20	100761264	4014635	3.9843
LMG2001_200120_19	LMG2001_200120_19	Southern	50	Medium	-66.4429	-73.027	200.2	2020-01-20	98378450	2006102	2.03917
LMG2001_200120_20	LMG2001_200120_20	Southern	60	Medium	-66.4429	-73.027	200.2	2020-01-20	98865994	8565266	8.66351
LMG2001_200120_21	LMG2001_200120_21	Southern	100	Deep	-66.4429	-73.027	200.2	2020-01-20	101325468	12148419	11.9895
LMG2001_200120_22	LMG2001_200120_22	Southern	275	Deep	-66.4429	-73.027	200.2	2020-01-20	101641592	18532033	18.2327
