# Supplementary material for: Depth drives the distribution of microbial ecological functions in the coastal western Antarctic Peninsula
Source: Front Microbiol. 2023 May 18;14:1168507. doi: 10.3389/fmicb.2023.1168507 (PMC10232865; doi:10.3389/fmicb.2023.1168507)
Supplement: Supplementary file 3 [file Table_2.XLSX]

## Sheet: Sheet1
Categories	Gene_name	Gene	name	Groups	Genes observed in this study
Carbon	K00016_LDH, ldh	K00016	LDH, ldh	Fermentation	observed
Carbon	K01568_PDC, pdc	K01568	PDC, pdc	Fermentation	observed
Carbon	K01905_acdA	K01905	acdA	Fermentation	observed
Carbon	K22224_acdB	K22224	acdB	Fermentation	observed
Carbon	K15232_ccsA	K15232	ccsA	Carbon_fixation	observed
Carbon	K15233_ccsB	K15233	ccsB	Carbon_fixation	observed
Carbon	K01601_rbcL, cbbL	K01601	rbcL, cbbL	Carbon_fixation	observed
Carbon	K01602_rbcS, cbbS	K01602	rbcS, cbbS	Carbon_fixation	observed
Carbon	K14534_abfD	K14534	abfD	Carbon_fixation	observed
Carbon	K15019_K15019	K15019	K15019	Carbon_fixation	observed
Carbon	K14469_K14469	K14469	K14469	Carbon_fixation	observed
Carbon	K14470_mct	K14470	mct	Carbon_fixation	observed
Carbon	K09709_meh	K09709	meh	Carbon_fixation	observed
Carbon	K14138_acsB	K14138	acsB	Carbon_fixation	observed
Carbon	K10944_pmoA-amoA	K10944	pmoA-amoA	Methane_metabolism	observed
Carbon	K10945_pmoB-amoB	K10945	pmoB-amoB	Methane_metabolism	observed
Carbon	K10946_pmoC-amoC	K10946	pmoC-amoC	Methane_metabolism	observed
Carbon	K08929_pufM	K08929	pufM	Photoheterotrophy	observed
Carbon	K03518_coxS	K03518	coxS	CO_oxidation	observed
Carbon	K03519_coxM, cutM	K03519	coxM, cutM	CO_oxidation	observed
Carbon	K03520_coxL, cutL	K03520	coxL, cutL	CO_oxidation	observed
Sulfur	K17222_soxA	K17222	soxA	Sulfur_oxidation	observed
Sulfur	K17223_soxX	K17223	soxX	Sulfur_oxidation	observed
Sulfur	K17224_soxB	K17224	soxB	Sulfur_oxidation	observed
Sulfur	K17226_soxY	K17226	soxY	Sulfur_oxidation	observed
Sulfur	K17227_soxZ	K17227	soxZ	Sulfur_oxidation	observed
Sulfur	K17218_sqr	K17218	sqr	Sulfur_oxidation	observed
Sulfur	K00394_aprA	K00394	aprA	Dissimilatory_sulfate_reduction	observed
Sulfur	K00395_aprB	K00395	aprB	Dissimilatory_sulfate_reduction	observed
Sulfur	K11180_dsrA	K11180	dsrA	Dissimilatory_sulfate_reduction	observed
Sulfur	K11181_dsrB	K11181	dsrB	Dissimilatory_sulfate_reduction	observed
Sulfur	K00955_cysNC	K00955	cysNC	Assimilatory_sulfate_reduction	observed
Sulfur	K00860_cysC	K00860	cysC	Assimilatory_sulfate_reduction	observed
Sulfur	K13811_PAPSS	K13811	PAPSS	Assimilatory_sulfate_reduction
Sulfur	K00390_cysH	K00390	cysH	Assimilatory_sulfate_reduction	observed
Sulfur	K00380_cysJ	K00380	cysJ	Assimilatory_sulfate_reduction	observed
Sulfur	K00381_cysI	K00381	cysI	Assimilatory_sulfate_reduction	observed
Sulfur	K00392_sir	K00392	sir	Assimilatory_sulfate_reduction	observed
Sulfur	K08352_phsA, psrA	K08352	phsA	Thiosulfate_to_sulfide_reduction	observed
Sulfur	K08353_phsB	K08353	phsB	Thiosulfate_to_sulfide_reduction
Sulfur	K08354_phsC	K08354	phsC	Thiosulfate_to_sulfide_reduction	observed
Sulfur	K00958_sat, met3	K00958	sat	Sulfate_to_APS	observed
Sulfur	K02045_cysA	K02045	cysA	Sulfate_transport	observed
Sulfur	K02046_cysU	K02046	cysW	Sulfate_transport	observed
Sulfur	K02047_cysW	K02047	cysU	Sulfate_transport	observed
Sulfur	K02048_cysP	K02048	cysP	Sulfate_transport	observed
Sulfur	K23163_sbp	K23163	sbp	Sulfate_transport
Nitrogen	K02567_napA	K02567	napA	Ammonification_respiration_assimilation_or_Denitrification	observed
Nitrogen	K02568_napB	K02568	napB	Ammonification_respiration_assimilation_or_Denitrification	observed
Nitrogen	K00370_narG, narZ, nxrA	K00370	narG	Ammonification_respiration_assimilation_or_Denitrification	observed
Nitrogen	K00371_narH, narY, nxrB	K00371	narH	Ammonification_respiration_assimilation_or_Denitrification	observed
Nitrogen	K00374_narI, narV	K00374	narI	Ammonification_respiration_assimilation_or_Denitrification	observed
Nitrogen	K00362_nirB	K00362	nirB	Ammonification_respiration_assimilation	observed
Nitrogen	K00363_nirD	K00363	nirD	Ammonification_respiration_assimilation	observed
Nitrogen	K03385_nrfA	K03385	nrfA	Ammonification_respiration_assimilation	observed
Nitrogen	K15876_nrfH	K15876	nrfH	Ammonification_respiration_assimilation	observed
Nitrogen	K04561_norB	K04561	norB	Denitrification	observed
Nitrogen	K02305_norC	K02305	norC	Denitrification	observed
Nitrogen	K00376_nosZ	K00376	nosZ	Denitrification	observed
Nitrogen	K00368_nirK	K00368	nirK	Denitrification	observed
Nitrogen	K15864_nirS	K15864	nirS	Denitrification	observed
Nitrogen	K02588_nifH	K02588	nifH	Nitrogen_fixation	observed
Nitrogen	K10944_pmoA-amoA	K10944	amoA	Nitrification	observed
Nitrogen	K10945_pmoB-amoB	K10945	amoB	Nitrification	observed
Nitrogen	K10946_pmoC-amoC	K10946	amoC	Nitrification	observed
Nitrogen	K10535_hao	K10535	hao	Nitrification	observed
Nitrogen	K20932_K20932	K20932	hzs	ANAMMOX
Nitrogen	K20933_K20933	K20933	hzs	ANAMMOX
Nitrogen	K20934_K20934	K20934	hzs	ANAMMOX
Nitrogen	K20935_hdh	K20935	hdh	ANAMMOX
Nitrogen	K01427_URE	K01427	urease	Urea_utilization
Nitrogen	K01428_ureC	K01428	ureC	Urea_utilization	observed
Nitrogen	K01429_ureB	K01429	ureB	Urea_utilization	observed
Nitrogen	K01430_ureA	K01430	ureA	Urea_utilization	observed
Nitrogen	K00260_gudB, rocG	K00260	gudB	interconversion_of_organic_N_to_ammonia	observed
Nitrogen	K00261_GLUD1_2, gdhA	K00261	gdhA	interconversion_of_organic_N_to_ammonia	observed
Nitrogen	K00262_E1.4.1.4, gdhA	K00262	gdhA	interconversion_of_organic_N_to_ammonia	observed
Nitrogen	K02575_NRT, narK, nrtP, nasA	K02575	nrt	Nitrate_nitrite_transport	observed
Carbohydrate	K01199_EGLC	K01199	EGLC	Glucans
Carbohydrate	K19891_GN1_2_3	K19891	GN1_2_3	Glucans
Carbohydrate	K19892_GN4	K19892	GN4	Glucans
Carbohydrate	K19893_GN5_6	K19893	GN5_6	Glucans
Carbohydrate	K01188_E3.2.1.21	K01188	E3.2.1.21	Cellulose
Carbohydrate	K05349_bglX	K05349	bglX	Cellulose	observed
Carbohydrate	K05350_bglB	K05350	bglB	Cellulose	observed
Carbohydrate	K01179_E3.2.1.4	K01179	E3.2.1.4	Cellulose	observed
Carbohydrate	K19357_CELB	K19357	CELB	Cellulose
Carbohydrate	K20542_bcsZ	K20542	bcsZ	Cellulose	observed
Carbohydrate	K01207_nagZ	K01207	nagZ	Chitin	observed
Carbohydrate	K12373_HEXA_B	K12373	HEXA_B	Chitin	observed
Carbohydrate	K14459_HEX	K14459	HEX	Chitin	observed
Carbohydrate	K20730_FDL	K20730	FDL	Chitin
Carbohydrate	K01192_E3.2.1.25, MANBA, manB	K01192	E3.2.1.25, MANBA, manB	Glycoproteins	observed
Carbohydrate	K01195_uidA, GUSB	K01195	uidA, GUSB	Glycoproteins	observed
Carbohydrate	K14756_KL	K14756	KL	Glycoproteins
Carbohydrate	K01225_CBH1	K01225	CBH1	Hemicellulose_xylans
Carbohydrate	K19668_CBH2, cbhA	K19668	CBH2, cbhA	Hemicellulose_xylans	observed
Carbohydrate	K18578_CEL74A	K18578	CEL74A	Hemicellulose_xyloglucans
Carbohydrate	K15920_XYL4	K15920	XYL4	Hemicellulose_xyloglucans
Carbohydrate	K22268_xylA	K22268	xylA	Hemicellulose_xyloglucans
Carbohydrate	K01198_xynB	K01198	xynB	Hemicellulose_xyloglucans	observed
Carbohydrate	K01210_E3.2.1.58	K01210	E3.2.1.58	Pectin	observed
Carbohydrate	K01190_lacZ	K01190	lacZ	Pectin_RGI	observed
Carbohydrate	K12111_ebgA	K12111	ebgA	Pectin_RGI	observed
Carbohydrate	K12112_ebgC	K12112	ebgC	Pectin_RGI	observed
Carbohydrate	K12308_bgaB, lacA	K12308	bgaB, lacA	Pectin_RGI	observed
Carbohydrate	K12309_GLB1, ELNR1	K12309	GLB1, ELNR1	Pectin_RGI
Carbohydrate	K01176_AMY, amyA, malS	K01176	_AMY, amyA, malS	Starch	observed
Carbohydrate	K07405_E3.2.1.1A	K07405	E3.2.1.1A	Starch	observed
Carbohydrate	K00691_mapA	K00691	mapA	Starch	observed
Carbohydrate	K05342_treP	K05342	treP	Starch	observed
