# Supplementary material for: Depth drives the distribution of microbial ecological functions in the coastal western Antarctic Peninsula
Source: Front Microbiol. 2023 May 18;14:1168507. doi: 10.3389/fmicb.2023.1168507 (PMC10232865; doi:10.3389/fmicb.2023.1168507)
Supplement: Supplementary file 4 [file Table_3.XLSX]

## Sheet: Sheet1
genome_name	Depth	Depth_group	Region_group	label	Completeness	Contamination	Genome size	GC	Number of contigs	Longest contigs	Metabolic lifestyle	average mapped reads per cluster	standard deviation of mapped reads per cluster	Phylum	Detailed_taxonomy
170123_PAL_Sterivex_14_bin.3	Shallow	S	N_PC	ANT-1	98.292	0.638978	3101868	0.513566	84	236708	mixotrophs	1.47925	0.823708	Proteobacteria	d__Bacteria;p__Proteobacteria;c__Alphaproteobacteria;o__Rhodobacterales;f__Rhodobacteraceae;g__Ascidiaceihabitans;s__
170123_PAL_Sterivex_14_bin.8	Shallow	MS	So_N_PC	ANT-2	86.8117	0	1728882	0.420779	275	39102	heterotrophs	0.229033	0.112437	Bacteroidota	d__Bacteria;p__Bacteroidota;c__Bacteroidia;o__Flavobacteriales;f__Schleiferiaceae;g__UBA10364;s__UBA10364 sp003487785
depth1_bin.10	Shallow	S	So	ANT-3	96.7378	2.84553	3219064	0.475421	135	288819	mixotrophs	0.454083	NA	Proteobacteria	d__Bacteria;p__Proteobacteria;c__Alphaproteobacteria;o__Rhodobacterales;f__Rhodobacteraceae;g__Octadecabacter;s__
depth2_bin.9	Shallow	MSD	So_N_PC	ANT-4	82.7754	0.765379	1991762	0.453608	225	54011	mixotrophs	0.48757	0.257805	Proteobacteria	d__Bacteria;p__Proteobacteria;c__Gammaproteobacteria;o__Pseudomonadales;f__Nitrincolaceae;g__ASP10-02a;s__
depth4_bin.3	Medium	M	So	ANT-5	71.4875	2.57426	1434977	0.300997	96	90732	heterotrophs	0.228147	NA	Bacteroidota	d__Bacteria;p__Bacteroidota;c__Bacteroidia;o__Flavobacteriales;f__Flavobacteriaceae;g__SGZJ01;s__
depth6_bin.25	Deep	D	So	ANT-6	96.8449	2.24264	9352776	0.617766	813	69707	mixotrophs	0.523038	0.0584807	Proteobacteria	d__Bacteria;p__Proteobacteria;c__Gammaproteobacteria;o__Burkholderiales;f__Burkholderiaceae;g__Paraburkholderia;s__Paraburkholderia fungorum
depth6_bin.50	Deep	SD	So_N	ANT-7	95.7027	2.24399	4165953	0.682908	408	107290	mixotrophs	0.37015	0.204048	Proteobacteria	d__Bacteria;p__Proteobacteria;c__Alphaproteobacteria;o__Rhizobiales;f__Beijerinckiaceae;g__RH-AL1;s__RH-AL1 sp901457705
depth6_bin.58	Deep	MD	So_N_PC	ANT-8	89.9274	1.11111	2969205	0.490734	195	90540		0.753944	0.273974	Proteobacteria	d__Bacteria;p__Proteobacteria;c__Gammaproteobacteria;o__Pseudomonadales;f__Pseudohongiellaceae;g__UBA9145;s__
depth7_bin.25	Deep	MD	So_N_PC	ANT-9	87.3645	2.2561	2682929	0.54579	463	35909		0.411207	0.160409	Proteobacteria	d__Bacteria;p__Proteobacteria;c__Gammaproteobacteria;o__Arenicellales;f__UBA868;g__GCA-2726415;s__
depth7_bin.57	Deep	D	So_N_PC	ANT-10	87.769	2.03704	4070924	0.50791	647	63969	autotrophs	1.2014	0.536088	Proteobacteria	d__Bacteria;p__Proteobacteria;c__Gammaproteobacteria;o__Pseudomonadales;f__HTCC2089;g__UBA9659;s__UBA9659 sp012961165
depth7_bin.7	Deep	D	So_N_PC	ANT-11	96.6463	1.82927	3028486	0.520659	173	142541	autotrophs	0.501575	0.326682	Proteobacteria	d__Bacteria;p__Proteobacteria;c__Gammaproteobacteria;o__Arenicellales;f__UBA868;g__REDSEA-S09-B13;s__REDSEA-S09-B13 sp002456995
LH1_1_150_bin.123	Deep	D	PC	ANT-12	91.9355	3.22581	2977380	0.572612	200	73132		0.495211	NA	Planctomycetota	d__Bacteria;p__Planctomycetota;c__UBA8108;o__UBA1146;f__UBA1146;g__QNYK01;s__
LH1_1_150_bin.38	Deep	D	So_PC	ANT-13	81.6389	3.2967	5558687	0.570486	624	66698	mixotrophs	0.513496	0.082507	Latescibacterota	d__Bacteria;p__Latescibacterota;c__UBA2968;o__UBA8231;f__UBA8231;g__GCA-2724215;s__
LH1_1_150_bin.51	Deep	MSD	So_N_PC	ANT-14	91.5522	0.608011	2276217	0.449565	135	109526	heterotrophs	0.470251	0.201969	Proteobacteria	d__Bacteria;p__Proteobacteria;c__Gammaproteobacteria;o__Pseudomonadales;f__Nitrincolaceae;g__ASP10-02a;s__ASP10-02a sp002312935
LH1_1_150_bin.68	Deep	D	PC	ANT-15	70.319	1.93402	2828231	0.633896	827	25290	mixotrophs	0.125006	NA	Proteobacteria	d__Bacteria;p__Proteobacteria;c__Alphaproteobacteria;o__Sphingomonadales;f__Sphingomonadaceae;g__Sphingobium;s__Sphingobium sp000588875
LH1_1_200_bin.1	Deep	MD	So_PC	ANT-16	86.3248	1.09212	2236180	0.443009	283	40655		0.296003	0.105898	Nitrospinota	d__Bacteria;p__Nitrospinota;c__Nitrospinia;o__Nitrospinales;f__Nitrospinaceae;g__LS-NOB;s__
LH1_1_200_bin.124	Deep	D	PC	ANT-17	74.3385	4.96	1874844	0.39253	364	51606		0.1006	NA	Thermoplasmatota	d__Archaea;p__Thermoplasmatota;c__Poseidoniia_A;o__Poseidoniales;f__Thalassarchaeaceae;g__MGIIb-O2;s__
LH1_1_200_bin.131	Deep	D	PC	ANT-18	85.6921	4.54545	1517822	0.453731	359	29455		0.0573914	0.00362749	Planctomycetota	d__Bacteria;p__Planctomycetota;c__Phycisphaerae;o__Phycisphaerales;f__SM1A02;g__GCA-002718515;s__
LH1_1_200_bin.136	Deep	MD	So_PC	ANT-19	90.1508	1.48524	2439009	0.369785	168	98845	mixotrophs	0.602891	0.102234	Proteobacteria	d__Bacteria;p__Proteobacteria;c__Alphaproteobacteria;o__Rhodobacterales;f__Rhodobacteraceae;g__GCA-002712045;s__
LH1_1_200_bin.16	Deep	D	PC	ANT-20	78.4946	2.15054	2677976	0.578577	178	97468		0.334903	0.119861	Planctomycetota	d__Bacteria;p__Planctomycetota;c__UBA8108;o__UBA1146;f__UBA1146;g__QNYK01;s__QNYK01 sp014240375
LH1_2_35_bin.11	Shallow	S	PC	ANT-21	78.6551	3.53153	2178852	0.528755	144	208354	mixotrophs	0.470433	NA	Actinobacteriota	d__Bacteria;p__Actinobacteriota;c__Actinomycetia;o__Nanopelagicales;f__S36-B12;g__UBA4592;s__
LH1_2_35_bin.37	Shallow	S	PC	ANT-22	76.3323	0	2188216	0.487185	359	29737	heterotrophs	0.144738	NA	Bacteroidota	d__Bacteria;p__Bacteroidota;c__Bacteroidia;o__Flavobacteriales;f__UA16;g__UA16;s__
LH1_2_35_bin.41	Shallow	MSD	PC	ANT-23	96.0199	3.23383	3450708	0.457813	402	66587	mixotrophs	0.250596	0.125127	Proteobacteria	d__Bacteria;p__Proteobacteria;c__Alphaproteobacteria;o__Rhodospirillales;f__Casp-alpha2;g__JABMNT01;s__
LH1_2_35_bin.44	Shallow	S	PC	ANT-24	95.1996	0.617363	3828442	0.533422	136	148295	mixotrophs	0.280587	NA	Proteobacteria	d__Bacteria;p__Proteobacteria;c__Gammaproteobacteria;o__Pseudomonadales;f__Halieaceae;g__Halioglobus;s__
LH1_2_35_bin.71	Shallow	MS	So_PC	ANT-25	87.9498	0	1968593	0.541251	125	111359	mixotrophs	0.475689	0.341537	Actinobacteriota	d__Bacteria;p__Actinobacteriota;c__Actinomycetia;o__Nanopelagicales;f__S36-B12;g__UBA4592;s__UBA4592 sp002365735
LH1_2_5_bin.3	Shallow	S	N_PC	ANT-26	97.5684	0.276674	2889991	0.546123	144	193859	mixotrophs	0.687432	0.388076	Proteobacteria	d__Bacteria;p__Proteobacteria;c__Alphaproteobacteria;o__Rhodobacterales;f__Rhodobacteraceae;g__Yoonia;s__
LH1_2_75_bin.6	Medium	M	PC	ANT-27	71.1992	2.80488	1144306	0.362892	219	42326		0.425473	NA	Proteobacteria	d__Bacteria;p__Proteobacteria;c__Gammaproteobacteria;o__PS1;f__Thioglobaceae;g__Thioglobus;s__
LH3_1_150_bin.126	Deep	D	PC	ANT-28	72.5773	2.87356	2539745	0.521615	732	16692		0.109332	NA	Planctomycetota	d__Bacteria;p__Planctomycetota;c__Planctomycetes;o__Pirellulales;f__UBA7805;g__UBA7805;s__
LH3_1_150_bin.54	Deep	MD	So_PC	ANT-29	95.0104	0.285903	4441451	0.562543	505	54739	mixotrophs	0.215401	0.0544719	Proteobacteria	d__Bacteria;p__Proteobacteria;c__Alphaproteobacteria;o__GCA-2731375;f__GCA-2731375;g__GCA-2731375;s__
LH3_1_150_bin.69	Deep	D	PC	ANT-30	88.837	3.92491	2201854	0.635389	313	40547	mixotrophs	0.123026	0.019437	Proteobacteria	d__Bacteria;p__Proteobacteria;c__Alphaproteobacteria;o__Sphingomonadales;f__Sphingomonadaceae;g__Novosphingopyxis;s__Novosphingopyxis baekryungensis
LH3_1_5_bin.23	Shallow	S	PC	ANT-31	96.1235	1.37374	3425737	0.527423	338	72215	mixotrophs	1.04701	0.176209	Proteobacteria	d__Bacteria;p__Proteobacteria;c__Alphaproteobacteria;o__Rhodobacterales;f__Rhodobacteraceae;g__CPC320;s__CPC320 sp002336405
LH3_1_5_bin.33	Shallow	S	PC	ANT-32	93.1624	0.213675	1644276	0.426099	30	182535	heterotrophs	0.124517	0.0643091	Proteobacteria	d__Bacteria;p__Proteobacteria;c__Gammaproteobacteria;o__Burkholderiales;f__Methylophilaceae;g__GCA-2401735;s__
LH3_1_75_bin.104	Medium	MD	PC	ANT-33	97.4359	0	1930488	0.560013	69	204141	mixotrophs	0.128913	0.0467252	Actinobacteriota	d__Bacteria;p__Actinobacteriota;c__Acidimicrobiia;o__Acidimicrobiales;f__MedAcidi-G1;g__MedAcidi-G2B;s__
LH3_1_75_bin.40	Medium	M	PC	ANT-34	77.0196	2.77174	2982274	0.520134	572	47357	autotrophs	0.695968	NA	Proteobacteria	d__Bacteria;p__Proteobacteria;c__Gammaproteobacteria;o__Pseudomonadales;f__Halieaceae;g__Halioglobus;s__
LH3_1_75_bin.47	Medium	M	PC	ANT-35	72.9649	1.03792	1031715	0.500644	319	13810		0.0927522	NA	Planctomycetota	d__Bacteria;p__Planctomycetota;c__UBA1135;o__UBA1135;f__UBA1135;g__GCA-2746235;s__
LH3_1_75_bin.48	Medium	MS	PC	ANT-36	84.7947	0.537634	1930765	0.441152	325	29237	heterotrophs	0.17336	0.102237	Bacteroidota	d__Bacteria;p__Bacteroidota;c__Bacteroidia;o__Flavobacteriales;f__UA16;g__UBA974;s__
LH3_1_75_bin.93	Medium	MD	PC	ANT-37	98.7543	0	5447598	0.490854	265	128031	autotrophs	0.679881	0.392012	Planctomycetota	d__Bacteria;p__Planctomycetota;c__Planctomycetes;o__Pirellulales;f__Pirellulaceae;g__Mariniblastus;s__
LH3_2_200_bin.115	Deep	D	So_PC	ANT-38	95.1613	1.07527	2148921	0.520931	96	137423	heterotrophs	0.121277	0.0207081	Planctomycetota	d__Bacteria;p__Planctomycetota;c__UBA1135;o__UBA1135;f__UBA1135;g__;s__
LH3_2_200_bin.116	Deep	D	So_PC	ANT-39	95.2145	0	2372600	0.575428	127	153949	autotrophs	0.177161	0.0442025	Chloroflexota	d__Bacteria;p__Chloroflexota;c__Dehalococcoidia;o__UBA1151;f__UBA1151;g__GCA-2730555;s__
LH3_2_200_bin.12	Deep	D	So_PC	ANT-40	93.5484	2.68817	3805775	0.622291	359	69941	autotrophs	0.254008	0.0666519	Planctomycetota	d__Bacteria;p__Planctomycetota;c__UBA1135;o__UBA1135;f__GCA-002686595;g__GCA-2720975;s__
LH3_2_200_bin.120	Deep	D	So_PC	ANT-41	80.6667	0	1438320	0.564107	84	53456	autotrophs	0.134	0.0853097	Thermoplasmatota	d__Archaea;p__Thermoplasmatota;c__Poseidoniia_A;o__Poseidoniales;f__Thalassarchaeaceae;g__MGIIb-O1;s__MGIIb-O1 sp002498525
LH3_2_200_bin.48	Deep	D	So_PC	ANT-42	92.6829	1.82927	3120184	0.53175	125	175215	autotrophs	0.326824	0.0896781	Proteobacteria	d__Bacteria;p__Proteobacteria;c__Gammaproteobacteria;o__Arenicellales;f__UBA868;g__UBA11791;s__UBA11791 sp012960345
LH3_2_200_bin.53	Deep	D	PC	ANT-43	97.3118	0.537634	3511974	0.607925	102	182339	mixotrophs	0.277979	0.0494807	Planctomycetota	d__Bacteria;p__Planctomycetota;c__UBA1135;o__UBA1135;f__GCA-002686595;g__GCA-2686945;s__
LH3_2_200_bin.63	Deep	D	PC	ANT-44	96.066	1.00806	4261936	0.671608	263	100908	mixotrophs	0.278499	NA	Proteobacteria	d__Bacteria;p__Proteobacteria;c__Alphaproteobacteria;o__Rhizobiales;f__Rhizobiaceae;g__Aurantimonas;s__Aurantimonas coralicida
LH3_2_200_bin.65	Deep	D	So_N_PC	ANT-45	92.5245	0.892857	3236571	0.571448	323	58658	mixotrophs	0.221817	0.052966	SAR324	d__Bacteria;p__SAR324;c__SAR324;o__SAR324;f__NAC60-12;g__UBA8110;s__UBA8110 sp002707655
LH3_2_200_bin.7	Deep	D	PC	ANT-46	99.9317	0.170648	2997656	0.645253	15	899792	mixotrophs	0.900923	0.137185	Proteobacteria	d__Bacteria;p__Proteobacteria;c__Alphaproteobacteria;o__Sphingomonadales;f__Sphingomonadaceae;g__Erythrobacter_A;s__
LH3_2_200_bin.74	Deep	MD	PC	ANT-47	87.7921	0.645161	4026588	0.592233	663	36370		0.82352	0.378569	Myxococcota	d__Bacteria;p__Myxococcota;c__UBA9160;o__UBA9160;f__UBA4427;g__DUBZ01;s__DUBZ01 sp012960035
LH3_2_200_bin.94	Deep	MD	So_N_PC	ANT-48	98.8365	4.3956	3138754	0.613394	90	232282	mixotrophs	0.323216	0.153569	Gemmatimonadota	d__Bacteria;p__Gemmatimonadota;c__Gemmatimonadetes;o__Longimicrobiales;f__UBA6960;g__UBA2589;s__
LH5_1_150_bin.103	Deep	D	PC	ANT-49	73.6576	0	2521078	0.595535	837	13422		0.15593	0.0384251	Planctomycetota	d__Bacteria;p__Planctomycetota;c__UBA1135;o__UBA1135;f__;g__;s__
LH5_1_200_bin.112	Deep	D	So_PC	ANT-50	79.4421	0.671488	2662869	0.600845	619	25751	heterotrophs	0.195948	0.0275004	Planctomycetota	d__Bacteria;p__Planctomycetota;c__UBA1135;o__UBA1135;f__GCA-002686595;g__;s__
LH5_1_200_bin.16	Deep	D	PC	ANT-51	92.8341	1.29032	4643982	0.621263	235	182843	heterotrophs	0.684117	0.122048	Myxococcota	d__Bacteria;p__Myxococcota;c__UBA9160;o__UBA9160;f__UBA4427;g__;s__
LH5_1_200_bin.71	Deep	D	PC	ANT-52	95.7152	1.07527	2257071	0.490677	196	64431	mixotrophs	0.101596	0.0230781	Bacteroidota	d__Bacteria;p__Bacteroidota;c__Bacteroidia;o__Flavobacteriales;f__UA16;g__UA16;s__
LH5_1_200_bin.83	Deep	D	PC	ANT-53	81.6239	2.5641	1821347	0.687917	298	54948	autotrophs	0.736375	0.127947	Actinobacteriota	d__Bacteria;p__Actinobacteriota;c__Acidimicrobiia;o__Acidimicrobiales;f__MedAcidi-G1;g__UBA9410;s__UBA9410 sp012961035
LH5_1_75_bin.14	Medium	MD	So_PC	ANT-54	97.7273	0.568182	3350532	0.618155	194	80960	heterotrophs	0.186854	0.095474	Planctomycetota	d__Bacteria;p__Planctomycetota;c__Phycisphaerae;o__Phycisphaerales;f__SM1A02;g__UBA12014;s__
LH5_1_75_bin.53	Medium	M	So_PC	ANT-55	89.7358	1.17284	2247773	0.456114	144	91771	heterotrophs	1.58072	1.4591	Proteobacteria	d__Bacteria;p__Proteobacteria;c__Gammaproteobacteria;o__Pseudomonadales;f__Porticoccaceae;g__HTCC2207;s__HTCC2207 sp014381985
LH5_1_75_bin.57	Medium	M	PC	ANT-56	75.5402	3.22581	3040733	0.576644	693	28181		0.193898	NA	Myxococcota	d__Bacteria;p__Myxococcota;c__UBA727;o__UBA4151;f__UBA4151;g__CACGMS01;s__
LH5_1_75_bin.8	Medium	M	So_PC	ANT-57	94.4197	2.36486	3673358	0.578262	442	43242	mixotrophs	0.627194	0.284666	Verrucomicrobiota	d__Bacteria;p__Verrucomicrobiota;c__Verrucomicrobiae;o__Pedosphaerales;f__UBA1096;g__UBA1096;s__
LH5_2_200_bin.29	Deep	D	PC	ANT-58	87.224	4.16382	3690175	0.635916	637	47025	heterotrophs	0.270043	NA	Proteobacteria	d__Bacteria;p__Proteobacteria;c__Alphaproteobacteria;o__Sphingomonadales;f__Sphingomonadaceae;g__Sphingomonas;s__
LH5_2_200_bin.37	Deep	MD	So_N_PC	ANT-59	98.3498	0	2127792	0.495731	117	115937	mixotrophs	0.261523	0.18402	Chloroflexota	d__Bacteria;p__Chloroflexota;c__Dehalococcoidia;o__UBA1151;f__Bin127;g__UBA1328;s__
LH5_2_200_bin.5	Deep	MD	PC	ANT-60	98.7543	1.17647	7398431	0.530951	523	201415	mixotrophs	0.680342	0.222316	Planctomycetota	d__Bacteria;p__Planctomycetota;c__Planctomycetes;o__Pirellulales;f__Pirellulaceae;g__Rubripirellula;s__
LH5_2_200_bin.54	Deep	D	So_N_PC	ANT-61	97.0085	1.28205	2754913	0.543184	302	60641	heterotrophs	0.319537	0.129658	Actinobacteriota	d__Bacteria;p__Actinobacteriota;c__Acidimicrobiia;o__Acidimicrobiales;f__TK06;g__UBA2110;s__UBA2110 sp002331465
LH5_3_35_bin.17	Shallow	MS	N_PC	ANT-62	97.5146	0	1284365	0.518724	26	186529	heterotrophs	0.170298	0.120812	Actinobacteriota	d__Bacteria;p__Actinobacteriota;c__Actinomycetia;o__Actinomycetales;f__Microbacteriaceae;g__Aquiluna;s__
LH5_3_35_bin.44	Shallow	MS	PC	ANT-63	82.4491	0	1793220	0.461189	204	37034		0.213362	0.0782336	Thermoplasmatota	d__Archaea;p__Thermoplasmatota;c__Poseidoniia_A;o__Poseidoniales;f__Poseidoniaceae;g__MGIIa-L1;s__
LH5_3_35_bin.55	Shallow	MSD	So_PC	ANT-64	99.3197	1.70068	4590199	0.54436	156	226867	mixotrophs	0.62934	0.467131	Verrucomicrobiota	d__Bacteria;p__Verrucomicrobiota;c__Verrucomicrobiae;o__Verrucomicrobiales;f__Akkermansiaceae;g__SW10;s__
LH5_3_35_bin.64	Shallow	S	PC	ANT-65	74.665	1.95988	1990998	0.504792	300	47533	heterotrophs	0.137222	NA	Proteobacteria	d__Bacteria;p__Proteobacteria;c__Gammaproteobacteria;o__Pseudomonadales;f__Porticoccaceae;g__TMED48;s__
LMG1901_190111_4_bin.1	Shallow	S	N	ANT-66	96.747	1.49725	2747998	0.443113	320	31772	autotrophs	0.292492	NA	Proteobacteria	d__Bacteria;p__Proteobacteria;c__Gammaproteobacteria;o__Pseudomonadales;f__Moraxellaceae;g__Psychrobacter;s__Psychrobacter pacificensis
LMG1901_190113_2_bin.12	Shallow	S	So_N	ANT-67	89.0244	0.962513	3247722	0.530282	440	36622	mixotrophs	1.9207	2.01504	Proteobacteria	d__Bacteria;p__Proteobacteria;c__Alphaproteobacteria;o__Rhodobacterales;f__Rhodobacteraceae;g__Yoonia;s__
LMG1901_190113_2_bin.7	Shallow	S	So	ANT-68	94	0	4498065	0.525911	485	44594	mixotrophs	1.99077	NA	Bacteroidota	d__Bacteria;p__Bacteroidota;c__Bacteroidia;o__Chitinophagales;f__Saprospiraceae;g__Lewinella_A;s__
LMG1901_190131_1_bin.12	Shallow	S	N	ANT-69	86.5737	3.47178	3621105	0.555428	851	30892	mixotrophs	0.402339	NA	Proteobacteria	d__Bacteria;p__Proteobacteria;c__Alphaproteobacteria;o__Rhodobacterales;f__Rhodobacteraceae;g__Sulfitobacter;s__
LMG2001_200112_5_bin.21	Medium	MS	So_N_PC	ANT-70	85.6	0	1920269	0.517644	57	253258	autotrophs	0.224375	0.149446	Thermoplasmatota	d__Archaea;p__Thermoplasmatota;c__Poseidoniia_A;o__Poseidoniales;f__Poseidoniaceae;g__MGIIa-L1;s__
LMG2001_200112_5_bin.25	Medium	MSD	So_N_PC	ANT-71	95.2991	1.7094	2446597	0.473951	50	342360	heterotrophs	0.468587	0.28214	Actinobacteriota	d__Bacteria;p__Actinobacteriota;c__Acidimicrobiia;o__Acidimicrobiales;f__TK06;g__UBA9040;s__
LMG2001_200112_5_bin.43	Medium	M	N	ANT-72	71.3717	1.94175	853141	0.310657	213	28501		0.0691361	NA	Thermoproteota	d__Archaea;p__Thermoproteota;c__Nitrososphaeria;o__Nitrososphaerales;f__Nitrosopumilaceae;g__Nitrosopumilus;s__
LMG2001_200112_6_bin.61	Deep	MD	So_N_PC	ANT-73	97.4359	0.854701	2081974	0.675341	213	67469	mixotrophs	1.44929	0.878856	Actinobacteriota	d__Bacteria;p__Actinobacteriota;c__Acidimicrobiia;o__Acidimicrobiales;f__MedAcidi-G1;g__UBA9410;s__UBA9410 sp014240365
LMG2001_200112_7_bin.13	Deep	D	So_N	ANT-74	91.6132	2.5641	2246653	0.468968	369	52278		0.242348	0.107522	Nitrospinota	d__Bacteria;p__Nitrospinota;c__Nitrospinia;o__Nitrospinales;f__Nitrospinaceae;g__LS-NOB;s__LS-NOB sp003545625
LMG2001_200112_7_bin.2	Deep	D	N	ANT-75	76.3023	3.08618	3982123	0.666458	1134	17679	heterotrophs	0.438524	NA	Proteobacteria	d__Bacteria;p__Proteobacteria;c__Gammaproteobacteria;o__Nevskiales;f__Nevskiaceae;g__Nevskia;s__
LMG2001_200112_7_bin.22	Deep	D	So_N	ANT-76	99.8239	0.226757	2964050	0.577847	204	132865	mixotrophs	0.307267	0.163843	Verrucomicrobiota	d__Bacteria;p__Verrucomicrobiota;c__Verrucomicrobiae;o__Verrucomicrobiales;f__Akkermansiaceae;g__UBA1315;s__
LMG2001_200112_7_bin.32	Deep	D	So_N	ANT-77	80.157	3.13749	3377702	0.553657	788	26889	heterotrophs	0.246199	0.10672	Verrucomicrobiota	d__Bacteria;p__Verrucomicrobiota;c__Kiritimatiellae;o__UBA8416;f__JABMPJ01;g__;s__
LMG2001_200112_7_bin.36	Deep	D	So_N	ANT-78	97.8231	1.36054	2692312	0.59025	226	72554	autotrophs	0.608323	0.436478	Verrucomicrobiota	d__Bacteria;p__Verrucomicrobiota;c__Verrucomicrobiae;o__Verrucomicrobiales;f__Akkermansiaceae;g__;s__
LMG2001_200112_7_bin.46	Deep	D	So_N	ANT-79	92.4794	1.01351	3286863	0.598228	441	44792	mixotrophs	1.5786	0.484823	Verrucomicrobiota	d__Bacteria;p__Verrucomicrobiota;c__Verrucomicrobiae;o__Pedosphaerales;f__UBA1096;g__UBA1096;s__
LMG2001_200115_16_bin.103	Deep	D	So	ANT-80	77.7668	2.47525	2154015	0.59562	589	20695		0.0950452	NA	Chloroflexota	d__Bacteria;p__Chloroflexota;c__Dehalococcoidia;o__SAR202;f__VXLM01;g__;s__
LMG2001_200115_16_bin.23	Deep	D	So	ANT-81	74.5214	3.23046	2961623	0.515387	893	16468	heterotrophs	0.127968	NA	Verrucomicrobiota	d__Bacteria;p__Verrucomicrobiota;c__Verrucomicrobiae;o__Opitutales;f__;g__;s__
LMG2001_200115_16_bin.45	Deep	D	So	ANT-82	79.615	5	2815659	0.54819	352	65585	mixotrophs	0.209658	NA	Chloroflexota	d__Bacteria;p__Chloroflexota;c__Dehalococcoidia;o__UBA3495;f__UBA3495;g__UBA9611;s__
LMG2001_200115_16_bin.61	Deep	D	So	ANT-83	82.5914	4.2735	4008441	0.646764	965	26299		0.238013	NA	Acidobacteriota	d__Bacteria;p__Acidobacteriota;c__Vicinamibacteria;o__Vicinamibacterales;f__UBA8438;g__UBA8438;s__
LMG2001_200115_16_bin.83	Deep	D	So_PC	ANT-84	94.4409	3.2967	2042739	0.455111	99	113232		0.114649	0.0452354	Gemmatimonadota	d__Bacteria;p__Gemmatimonadota;c__Gemmatimonadetes;o__Longimicrobiales;f__UBA6960;g__GCA-2718595;s__
LMG2001_200115_16_bin.95	Deep	D	So	ANT-85	71.0323	2.35294	3895270	0.484469	924	24742	autotrophs	0.286283	NA	Planctomycetota	d__Bacteria;p__Planctomycetota;c__Planctomycetes;o__Pirellulales;f__Pirellulaceae;g__UBA721;s__
LMG2001_200120_10_bin.1	Medium	M	So	ANT-86	71.4346	2.28403	1940478	0.585865	420	30273		0.268261	NA	Proteobacteria	d__Bacteria;p__Proteobacteria;c__Alphaproteobacteria;o__SHVP01;f__SHVP01;g__;s__
LMG2001_200120_10_bin.21	Medium	MSD	So_N_PC	ANT-87	94.8832	0.680272	4321566	0.542578	192	174898	heterotrophs	0.422731	0.187312	Verrucomicrobiota	d__Bacteria;p__Verrucomicrobiota;c__Verrucomicrobiae;o__Verrucomicrobiales;f__Akkermansiaceae;g__SW10;s__
LMG2001_200120_10_bin.24	Medium	M	So	ANT-88	93.2432	1.72893	3081566	0.565298	425	40805	mixotrophs	0.320063	NA	Verrucomicrobiota	d__Bacteria;p__Verrucomicrobiota;c__Verrucomicrobiae;o__Pedosphaerales;f__UBA1100;g__JACNJL01;s__
LMG2001_200120_10_bin.26	Medium	MD	So_PC	ANT-89	94.3478	0.869565	3804902	0.546437	265	130867		0.299866	0.229147	Proteobacteria	d__Bacteria;p__Proteobacteria;c__Alphaproteobacteria;o__UBA8366;f__GCA-2717185;g__;s__
LMG2001_200120_10_bin.28	Medium	MD	So_PC	ANT-90	92.5397	0.980392	1361856	0.402172	107	57200	autotrophs	0.290692	0.169548	Proteobacteria	d__Bacteria;p__Proteobacteria;c__Gammaproteobacteria;o__Burkholderiales;f__Nitrosomonadaceae;g__GCA-2721545;s__
LMG2001_200120_10_bin.29	Medium	M	So	ANT-91	84.3878	2.07246	4620268	0.579623	1022	25811	mixotrophs	0.268215	NA	Proteobacteria	d__Bacteria;p__Proteobacteria;c__Alphaproteobacteria;o__Thalassobaculales;f__Nisaeaceae;g__;s__
LMG2001_200120_10_bin.40	Medium	M	So	ANT-92	94.1121	1.28205	4062895	0.684209	521	42066	mixotrophs	0.246076	NA	Actinobacteriota	d__Bacteria;p__Actinobacteriota;c__Acidimicrobiia;o__Acidimicrobiales;f__JACDCH01;g__;s__
LMG2001_200120_10_bin.45	Medium	MSD	So_PC	ANT-93	95.1075	0	1540645	0.49039	46	113213	heterotrophs	0.30997	0.16313	Bacteroidota	d__Bacteria;p__Bacteroidota;c__Bacteroidia;o__Flavobacteriales;f__Schleiferiaceae;g__UBA3442;s__UBA3442 sp002378565
LMG2001_200120_10_bin.57	Medium	M	So	ANT-94	96.7662	1.2157	2850568	0.515875	41	697070	mixotrophs	0.337904	NA	Proteobacteria	d__Bacteria;p__Proteobacteria;c__Alphaproteobacteria;o__Rhodospirillales;f__Rhodospirillaceae;g__WLXB01;s__
LMG2001_200120_10_bin.58	Medium	M	So_PC	ANT-95	85.5927	1.44757	1627754	0.513728	68	163214	heterotrophs	0.116236	0.0379076	Proteobacteria	d__Bacteria;p__Proteobacteria;c__Gammaproteobacteria;o__Woeseiales;f__Woeseiaceae;g__UBA1847;s__
LMG2001_200120_10_bin.60	Medium	MD	So_PC	ANT-96	91.8242	0	2248037	0.412922	295	38871	heterotrophs	2.1123	1.21551	SAR324	d__Bacteria;p__SAR324;c__SAR324;o__SAR324;f__NAC60-12;g__Arctic96AD-7;s__Arctic96AD-7 sp002082305
LMG2001_200120_10_bin.61	Medium	M	So	ANT-97	87.856	0	2214609	0.42252	365	33181	heterotrophs	0.714549	NA	SAR324	d__Bacteria;p__SAR324;c__SAR324;o__SAR324;f__NAC60-12;g__Arctic96AD-7;s__
LMG2001_200120_10_bin.62	Medium	M	So_PC	ANT-98	94.0217	0.869565	3787573	0.59418	251	106361	mixotrophs	0.233581	0.180612	Proteobacteria	d__Bacteria;p__Proteobacteria;c__Alphaproteobacteria;o__MPNO01;f__MPNO01;g__GCA-2689465;s__
LMG2001_200120_10_bin.63	Medium	M	So	ANT-99	89.4565	2.22793	2432183	0.555151	233	74331	heterotrophs	0.213908	NA	Proteobacteria	d__Bacteria;p__Proteobacteria;c__Alphaproteobacteria;o__UBA6615;f__UBA6615;g__;s__
LMG2001_200120_10_bin.78	Medium	MD	So_PC	ANT-100	97.8085	2.0564	4556241	0.50814	457	69580	mixotrophs	0.174008	0.0645032	Verrucomicrobiota	d__Bacteria;p__Verrucomicrobiota;c__Verrucomicrobiae;o__Opitutales;f__Opitutaceae;g__UBA5691;s__
LMG2001_200120_10_bin.87	Medium	M	So	ANT-101	97.1788	1.70635	4511753	0.709134	567	43169	mixotrophs	0.29259	NA	Actinobacteriota	d__Bacteria;p__Actinobacteriota;c__Actinomycetia;o__Propionibacteriales;f__Nocardioidaceae;g__Nocardioides;s__Nocardioides sp002698575
LMG2001_200120_16_bin.28	Shallow	MSD	So_N_PC	ANT-102	96.6049	0.0529101	2304337	0.449752	111	95776	heterotrophs	0.928064	0.902088	Proteobacteria	d__Bacteria;p__Proteobacteria;c__Gammaproteobacteria;o__Pseudomonadales;f__Porticoccaceae;g__HTCC2207;s__HTCC2207 sp002313335
LMG2001_200120_17_bin.12	Shallow	MS	So_N	ANT-103	91.2332	3.00695	2382994	0.389886	160	142318	heterotrophs	0.356455	0.253106	Proteobacteria	d__Bacteria;p__Proteobacteria;c__Alphaproteobacteria;o__Rhodobacterales;f__Rhodobacteraceae;g__Amylibacter;s__
LMG2001_200120_17_bin.42	Shallow	S	So	ANT-104	81.8882	4.49164	3507568	0.451056	653	79039	mixotrophs	0.230566	NA	Proteobacteria	d__Bacteria;p__Proteobacteria;c__Alphaproteobacteria;o__Rhodobacterales;f__Rhodobacteraceae;g__Planktomarina;s__
LMG2001_200120_18_bin.13	Shallow	S	So	ANT-105	99.4624	3.64614	2985484	0.361766	92	161752	heterotrophs	0.699321	NA	Bacteroidota	d__Bacteria;p__Bacteroidota;c__Bacteroidia;o__Flavobacteriales;f__Salibacteraceae;g__UBA6770;s__UBA6770 sp002453255
LMG2001_200120_18_bin.29	Shallow	MS	So_N_PC	ANT-106	97.2222	0.0119474	2681348	0.52711	171	126023	heterotrophs	0.321892	0.196078	Proteobacteria	d__Bacteria;p__Proteobacteria;c__Gammaproteobacteria;o__Pseudomonadales;f__Porticoccaceae;g__TMED48;s__TMED48 sp002339165
LMG2001_200120_18_bin.38	Shallow	MS	So_N_PC	ANT-107	85.5507	0	1740579	0.36653	64	134999	heterotrophs	0.2548	0.129946	Bacteroidota	d__Bacteria;p__Bacteroidota;c__Bacteroidia;o__Flavobacteriales;f__Flavobacteriaceae;g__Ulvibacter_B;s__Ulvibacter_B sp003450155
LMG2001_200120_19_bin.21	Medium	MSD	So_N_PC	ANT-108	95.5037	0.101317	2597931	0.48156	107	157559	mixotrophs	0.401596	0.228547	Proteobacteria	d__Bacteria;p__Proteobacteria;c__Alphaproteobacteria;o__Rhodobacterales;f__Rhodobacteraceae;g__Planktomarina;s__Planktomarina sp000981705
LMG2001_200120_19_bin.25	Medium	MSD	So_PC	ANT-109	79.6821	1.38378	2148981	0.438539	181	93324	mixotrophs	0.487821	0.262596	Proteobacteria	d__Bacteria;p__Proteobacteria;c__Alphaproteobacteria;o__Rhodobacterales;f__Rhodobacteraceae;g__Planktomarina;s__
LMG2001_200120_20_bin.36	Medium	M	So	ANT-110	86.5022	2.91934	2396035	0.382334	159	170244	heterotrophs	0.539049	0.0668742	Proteobacteria	d__Bacteria;p__Proteobacteria;c__Alphaproteobacteria;o__Rhodobacterales;f__Rhodobacteraceae;g__GCA-2697345;s__
LMG2001_200120_21_bin.41	Deep	D	So_PC	ANT-111	87.2445	2.01487	3697234	0.519264	271	96538	mixotrophs	0.239407	0.043755	Proteobacteria	d__Bacteria;p__Proteobacteria;c__Gammaproteobacteria;o__Woeseiales;f__Woeseiaceae;g__SZUA-117;s__
LMG2001_200120_21_bin.60	Deep	D	So_N	ANT-112	93.2432	1.68919	2917553	0.556461	470	37533	mixotrophs	0.320983	0.0623471	Verrucomicrobiota	d__Bacteria;p__Verrucomicrobiota;c__Verrucomicrobiae;o__Pedosphaerales;f__UBA1100;g__JACNJL01;s__
LMG2001_200120_21_bin.68	Deep	MSD	So_N	ANT-113	95.227	0	2444599	0.455851	108	133980	heterotrophs	1.19272	0.827538	Proteobacteria	d__Bacteria;p__Proteobacteria;c__Gammaproteobacteria;o__Pseudomonadales;f__Porticoccaceae;g__HTCC2207;s__
LMG2001_200120_22_bin.1	Deep	D	So	ANT-114	73.2928	3.11728	3462446	0.496322	764	24993		0.154181	NA	Proteobacteria	d__Bacteria;p__Proteobacteria;c__Gammaproteobacteria;o__Pseudomonadales;f__HTCC2089;g__UBA9926;s__
LMG2001_200120_22_bin.10	Deep	D	So_PC	ANT-115	78.6136	1.46714	1958327	0.375502	104	130157	mixotrophs	0.266662	0.0324799	Proteobacteria	d__Bacteria;p__Proteobacteria;c__Gammaproteobacteria;o__Woeseiales;f__Woeseiaceae;g__SP4260;s__
LMG2001_200120_22_bin.11	Deep	D	So_PC	ANT-116	94.0171	2.13675	2289753	0.692531	143	84339	mixotrophs	0.302241	0.20953	Actinobacteriota	d__Bacteria;p__Actinobacteriota;c__Acidimicrobiia;o__Acidimicrobiales;f__MedAcidi-G1;g__S20-B6;s__S20-B6 sp002699725
LMG2001_200120_22_bin.14	Deep	D	So	ANT-117	81.5032	3.0253	1887005	0.426587	427	25219		0.0863938	NA	Chloroflexota	d__Bacteria;p__Chloroflexota;c__Dehalococcoidia;o__SAR202;f__UBA826;g__UBA11996;s__UBA11996 sp009392675
LMG2001_200120_22_bin.15	Deep	D	So	ANT-118	88.8	0.8	1321669	0.356868	183	42056		0.189604	NA	Thermoplasmatota	d__Archaea;p__Thermoplasmatota;c__Poseidoniia_B;o__MGIII;f__CG-Epi1;g__CG-Epi1;s__
LMG2001_200120_22_bin.2	Deep	D	So	ANT-119	73.534	1.341	3761752	0.555136	987	20974		0.170115	NA	Planctomycetota	d__Bacteria;p__Planctomycetota;c__Planctomycetes;o__Pirellulales;f__Pirellulaceae;g__;s__
LMG2001_200120_22_bin.21	Deep	D	So	ANT-120	89.5366	0.0466853	1665558	0.439068	140	87364		0.091743	NA	Proteobacteria	d__Bacteria;p__Proteobacteria;c__Alphaproteobacteria;o__UBA1280;f__;g__;s__
LMG2001_200120_22_bin.26	Deep	D	So	ANT-121	75.8428	3.84615	2254333	0.528851	416	30980		0.152092	NA	Gemmatimonadota	d__Bacteria;p__Gemmatimonadota;c__Gemmatimonadetes;o__Longimicrobiales;f__UBA6960;g__UBA1138;s__UBA1138 sp002313925
LMG2001_200120_22_bin.31	Deep	D	So_N	ANT-122	93.5584	3.76344	4597459	0.601769	272	109071	mixotrophs	0.334611	0.024587	Planctomycetota	d__Bacteria;p__Planctomycetota;c__UBA8108;o__UBA8108;f__UBA8108;g__UBA8108;s__UBA8108 sp003509045
LMG2001_200120_22_bin.45	Deep	D	So	ANT-123	78.7814	3.63311	1390127	0.412501	307	17347		0.083517	NA	Bacteroidota	d__Bacteria;p__Bacteroidota;c__Bacteroidia;o__Flavobacteriales;f__UA16;g__UBA974;s__
LMG2001_200120_22_bin.56	Deep	D	So_N	ANT-124	93.4161	1.23188	4201216	0.607095	883	28893	autotrophs	0.275741	0.0452607	Proteobacteria	d__Bacteria;p__Proteobacteria;c__Alphaproteobacteria;o__GCA-2731375;f__GCA-2731375;g__GCA-2731375;s__
LMG2001_200120_22_bin.59	Deep	D	So_PC	ANT-125	93.3333	0.679012	3194067	0.444753	96	182777	autotrophs	0.675228	0.203207	Proteobacteria	d__Bacteria;p__Proteobacteria;c__Gammaproteobacteria;o__Pseudomonadales;f__Pseudohongiellaceae;g__UBA9145;s__UBA9145 sp012960305
LMG2001_200120_22_bin.6	Deep	D	So_N_PC	ANT-126	79.0964	0	1308197	0.554732	81	98595	autotrophs	0.740178	0.772033	Thermoplasmatota	d__Archaea;p__Thermoplasmatota;c__Poseidoniia_A;o__Poseidoniales;f__Thalassarchaeaceae;g__Thalassarchaeum;s__Thalassarchaeum sp002495735
LMG2001_200120_22_bin.60	Deep	D	So_PC	ANT-127	94.7195	1.9802	2888424	0.544495	154	121729	mixotrophs	0.184081	0.091536	Chloroflexota	d__Bacteria;p__Chloroflexota;c__Dehalococcoidia;o__UBA3495;f__UBA3495;g__UBA9611;s__UBA9611 sp012959605
LMG2001_200120_22_bin.61	Deep	D	So	ANT-128	75.9978	0.984615	1643004	0.483228	261	32984		0.088026	NA	Thermoplasmatota	d__Archaea;p__Thermoplasmatota;c__Poseidoniia_A;o__Poseidoniales;f__Thalassarchaeaceae;g__MGIIb-P;s__
LMG2001_200120_22_bin.62	Deep	D	So	ANT-129	88.7097	3.94265	1831233	0.487326	196	47547	heterotrophs	0.150603	NA	Planctomycetota	d__Bacteria;p__Planctomycetota;c__UBA1135;o__UBA1135;f__UBA1135;g__GCA-2746235;s__
LMG2001_200120_22_bin.65	Deep	D	So	ANT-130	82.1267	1.21433	2460047	0.384348	618	22522	heterotrophs	0.102812	NA	Bacteroidota	d__Bacteria;p__Bacteroidota;c__Bacteroidia;o__Flavobacteriales;f__Flavobacteriaceae;g__Dokdonia;s__Dokdonia donghaensis
LMG2001_200120_22_bin.68	Deep	D	So_N	ANT-131	98.5803	1.36054	5242535	0.590583	200	206209	mixotrophs	0.511871	0.286865	Verrucomicrobiota	d__Bacteria;p__Verrucomicrobiota;c__Verrucomicrobiae;o__Verrucomicrobiales;f__Akkermansiaceae;g__Roseibacillus_B;s__
LMG2001_200120_22_bin.7	Deep	D	So	ANT-132	82.4	0	1823729	0.419077	92	76776	autotrophs	0.15582	NA	Thermoplasmatota	d__Archaea;p__Thermoplasmatota;c__Poseidoniia_A;o__Poseidoniales;f__Poseidoniaceae;g__MGIIa-L1;s__
LMG2001_200120_22_bin.71	Deep	D	So	ANT-133	85.1567	4.96999	3402907	0.428381	332	52366	heterotrophs	0.200425	0.00579804	Verrucomicrobiota	d__Bacteria;p__Verrucomicrobiota;c__Verrucomicrobiae;o__Verrucomicrobiales;f__DEV007;g__EC70;s__EC70 sp012960505
LMG2001_200120_22_bin.74	Deep	D	So	ANT-134	91.2088	0	1671338	0.402908	163	75388		1.02009	0.130113	Marinisomatota	d__Bacteria;p__Marinisomatota;c__Marinisomatia;o__Marinisomatales;f__TCS55;g__TCS55;s__TCS55 sp002715035
LMG2001_200120_22_bin.75	Deep	D	So_PC	ANT-135	97.1947	0	2144708	0.508665	198	51341	autotrophs	0.0987963	0.0528317	Chloroflexota	d__Bacteria;p__Chloroflexota;c__Dehalococcoidia;o__UBA1151;f__Bin127;g__UBA1328;s__
LMG2001_200120_22_bin.77	Deep	D	So_N	ANT-136	76.6246	0	1615306	0.5012	142	87111	autotrophs	0.240398	0.0098919	Thermoplasmatota	d__Archaea;p__Thermoplasmatota;c__Poseidoniia_A;o__Poseidoniales;f__Thalassarchaeaceae;g__MGIIb-P;s__
LMG2001_200120_22_bin.78	Deep	MD	So_N_PC	ANT-137	97.2282	0	3366331	0.526256	485	39998	mixotrophs	0.362337	0.0700514	Verrucomicrobiota	d__Bacteria;p__Verrucomicrobiota;c__Verrucomicrobiae;o__Opitutales;f__MB11C04;g__GCA-2730975;s__
