# Supplementary material for: Depth drives the distribution of microbial ecological functions in the coastal western Antarctic Peninsula
Source: Front Microbiol. 2023 May 18;14:1168507. doi: 10.3389/fmicb.2023.1168507 (PMC10232865; doi:10.3389/fmicb.2023.1168507)
Supplement: Supplementary file 6 [file Table_5.XLSX]

## Sheet: Sheet1
genome	metabolism	3-Hydroxypropionate bicycle	Acetyl-CoA pathway, CO2 => acetyl-CoA	Citrate cycle (TCA cycle, Krebs cycle)	Dicarboxylate-hydroxybutyrate cycle	Entner-Doudoroff pathway, glucose-6P => glyceraldehyde-3P + pyruvate	Glycolysis (Embden-Meyerhof pathway), glucose => pyruvate	Glyoxylate cycle	Hydroxypropionate-hydroxybutylate cycle	Methanogenesis, CO2 => methane	Pentose phosphate pathway (Pentose phosphate cycle)	Reductive acetyl-CoA pathway (Wood-Ljungdahl pathway)	Reductive citrate cycle (Arnon-Buchanan cycle)	Reductive pentose phosphate cycle (Calvin cycle)	Complex I: NAD(P)H:quinone oxidoreductase, chloroplasts and cyanobacteria	Complex I: NADH dehydrogenase (ubiquinone) 1 alpha subcomplex	Complex I: NADH:quinone oxidoreductase, prokaryotes	Complex II: Fumarate reductase, prokaryotes	Complex II: Succinate dehydrogenase (ubiquinone)	Complex II: Succinate dehydrogenase, prokaryotes	Complex III: Cytochrome bc1 complex	Complex III: Cytochrome bc1 complex respiratory unit	Complex III: Cytochrome bd ubiquinol oxidase	Complex IV High affinity: Cytochrome bd ubiquinol oxidase	Complex IV High affinity: Cytochrome c oxidase, cbb3-type	Complex IV Low affinity: Cytochrome aa3-600 menaquinol oxidase	Complex IV Low affinity: Cytochrome c oxidase	Complex IV Low affinity: Cytochrome c oxidase, prokaryotes	Complex IV Low affinity: Cytochrome o ubiquinol oxidase	Complex V: F-type ATPase, eukaryotes	Complex V: F-type ATPase, prokaryotes and chloroplasts	Complex V: V-type ATPase, eukaryotes	Complex V: V/A-type ATPase, prokaryotes	CAZy: Alpha-galactans	CAZy: Alpha-mannan	CAZy: Amorphous Cellulose	CAZy: Arabinan	CAZy: Arabinose cleavage	CAZy: Beta-galactan (pectic galactan)	CAZy: Beta-mannan	CAZy: Chitin	CAZy: Crystalline Cellulose	CAZy: Fucose Cleavage	CAZy: Mixed-Linkage glucans	CAZy: Mucin	CAZy: Pectin	CAZy: Polyphenolics	CAZy: Rhamnose cleavage	CAZy: Starch
170123_PAL_Sterivex_14_bin.3	mixotrophs	0.75	0	0.875	0.307692	1	0.777778	0.8	0.142857	0	1	0.428571	0.6	0.636364	0	0.142857	0.928571	0	0	1	0.3	1	0.666667	0.666667	0	0	0.2	1	0	0	0.875	0	0	FALSE	FALSE	FALSE	FALSE	FALSE	FALSE	FALSE	TRUE	FALSE	FALSE	FALSE	FALSE	TRUE	TRUE	FALSE	FALSE
170123_PAL_Sterivex_14_bin.8	heterotrophs	0	0	0.625	0.307692	0	0.777778	0.2	0.142857	0	0.428571	0.285714	0.4	0.363636	0	0	0	0	0	0.75	0	0	0	0	0	0	0.133333	0.666667	0	0	0.125	0	0	FALSE	FALSE	TRUE	FALSE	TRUE	FALSE	TRUE	TRUE	FALSE	FALSE	TRUE	FALSE	FALSE	FALSE	FALSE	FALSE
LH1_1_150_bin.123		0	0	0.875	0.307692	0.25	0.666667	0.4	0.214286	0	0.428571	0.142857	0.6	0.454545	0	0	0.857143	0	0	0.5	0	0	0	0	0	0	0.133333	0.666667	0	0	0.875	0	0	FALSE	FALSE	FALSE	FALSE	FALSE	FALSE	TRUE	FALSE	FALSE	TRUE	FALSE	FALSE	FALSE	TRUE	FALSE	FALSE
LH1_1_150_bin.38	mixotrophs	0	0	0.875	0.384615	0.75	0.777778	0.6	0.0714286	0	0.714286	0.285714	0.7	0.636364	0	0	0	0	0	0.75	0.1	0.333333	0	0	0	0	0.133333	0	0	0	1	0	0	FALSE	FALSE	TRUE	FALSE	FALSE	FALSE	TRUE	TRUE	FALSE	TRUE	TRUE	FALSE	TRUE	TRUE	TRUE	TRUE
LH1_1_150_bin.51	heterotrophs	0.25	0	1	0.384615	1	0.888889	1	0.0714286	0	0.857143	0.428571	0.6	0.636364	0	0	0	0	0	1	0.3	1	0	0	0	0	0.2	1	0	0	0.75	0	0	FALSE	FALSE	FALSE	FALSE	FALSE	FALSE	FALSE	TRUE	FALSE	FALSE	FALSE	FALSE	FALSE	FALSE	FALSE	FALSE
LH1_1_150_bin.68	mixotrophs	0	0	0.875	0.384615	0.75	0.555556	0.4	0.0714286	0	0.857143	0	0.7	0.636364	0	0	0.571429	0	0	0.75	0	0	0.666667	0.666667	0.333333	0	0	0.5	0.25	0	0.625	0	0	FALSE	FALSE	TRUE	TRUE	TRUE	TRUE	FALSE	TRUE	FALSE	TRUE	TRUE	FALSE	TRUE	TRUE	TRUE	FALSE
LH1_1_200_bin.1		0	0	0.75	0.307692	0.25	0.555556	0.4	0	0.125	0.285714	0.285714	0.6	0.272727	0	0	0.928571	0	0	0.75	0	0	0.333333	0.333333	0	0	0	0	0	0	1	0	0	FALSE	FALSE	FALSE	FALSE	FALSE	FALSE	FALSE	TRUE	FALSE	FALSE	FALSE	FALSE	FALSE	FALSE	FALSE	FALSE
LH1_1_200_bin.124		0	0	0.75	0.384615	0	0.555556	0.4	0.285714	0.125	0.285714	0	0.6	0.545455	0	0	0.25	0	0	0.5	0	0	0	0	0	0	0.133333	0	0	0	0	0	0.888889	FALSE	FALSE	FALSE	FALSE	FALSE	FALSE	FALSE	FALSE	FALSE	FALSE	FALSE	FALSE	FALSE	TRUE	FALSE	FALSE
LH1_1_200_bin.131		0	0	0.375	0.153846	0	0.444444	0.2	0	0	0.428571	0.142857	0.4	0.363636	0	0	0.363636	0	0	0	0	0.333333	0	0	0	0	0.0666667	0.333333	0	0	0.5	0	0	FALSE	FALSE	FALSE	FALSE	FALSE	FALSE	FALSE	FALSE	FALSE	TRUE	FALSE	FALSE	FALSE	FALSE	FALSE	FALSE
LH1_1_200_bin.136	mixotrophs	0.75	0	0.875	0.307692	0	0.777778	0.8	0.142857	0.125	0.714286	0.142857	0.6	0.727273	0	0.142857	0.857143	0	0	1	0.3	1	0	0	0	0	0.2	1	0	0	1	0	0	FALSE	FALSE	FALSE	FALSE	FALSE	FALSE	FALSE	TRUE	FALSE	FALSE	FALSE	FALSE	FALSE	TRUE	FALSE	FALSE
LH1_1_200_bin.16		0	0	0.75	0.230769	0.25	0.666667	0.4	0.214286	0	0.428571	0.142857	0.5	0.636364	0	0	0.857143	0	0	0	0	0	0	0	0	0	0.133333	0.666667	0	0	0.875	0	0	FALSE	FALSE	FALSE	FALSE	FALSE	FALSE	TRUE	FALSE	TRUE	FALSE	FALSE	FALSE	FALSE	TRUE	FALSE	FALSE
LH1_2_35_bin.11	mixotrophs	0	0	1	0.461538	0.5	0.888889	0.6	0.214286	0.25	1	0.285714	0.7	0.727273	0	0	0.333333	0	0	0.5	0	1	0	0	0	0	0.133333	0.666667	0	0	0.375	0	0	FALSE	FALSE	TRUE	FALSE	FALSE	FALSE	FALSE	TRUE	TRUE	FALSE	FALSE	FALSE	FALSE	TRUE	FALSE	FALSE
LH1_2_35_bin.37	heterotrophs	0	0	0.75	0.384615	0	0.888889	0.4	0.142857	0.125	0.714286	0.142857	0.5	0.636364	0	0	0	0	0	0.75	0	0	0	0	0	0	0.133333	0.333333	0	0	0.375	0	0	FALSE	FALSE	FALSE	FALSE	TRUE	FALSE	FALSE	TRUE	FALSE	FALSE	TRUE	FALSE	FALSE	TRUE	FALSE	FALSE
LH1_2_35_bin.41	mixotrophs	0.75	0	0.75	0.384615	0	0.777778	0.6	0.142857	0	0.714286	0.142857	0.7	0.636364	0	0.142857	0.928571	0.5	0	1	0.3	1	0	0	0	0	0.133333	0.666667	0	0.0666667	0.875	0	0	FALSE	FALSE	FALSE	FALSE	FALSE	FALSE	FALSE	TRUE	FALSE	FALSE	FALSE	FALSE	FALSE	TRUE	FALSE	FALSE
LH1_2_35_bin.44	mixotrophs	0.75	0	1	0.461538	1	0.888889	1	0.142857	0.125	0.857143	0.428571	0.8	0.636364	0	0	0.846154	0	0	1	0.2	0.666667	0	0	0	0	0.2	1	0.25	0	1	0	0	FALSE	FALSE	TRUE	FALSE	TRUE	FALSE	TRUE	TRUE	TRUE	TRUE	TRUE	FALSE	TRUE	TRUE	TRUE	FALSE
LH1_2_35_bin.71	mixotrophs	0	0	1	0.461538	0.5	0.888889	0.6	0.214286	0.25	1	0.285714	0.7	0.727273	0	0	1	0	0	0.5	0	0.333333	0	0	0	0	0.133333	1	0	0	1	0	0	FALSE	FALSE	FALSE	FALSE	FALSE	FALSE	FALSE	TRUE	TRUE	FALSE	FALSE	FALSE	FALSE	TRUE	FALSE	FALSE
LH1_2_5_bin.3	mixotrophs	0.75	0	1	0.307692	1	0.888889	0.8	0.142857	0	1	0.428571	0.7	0.636364	0	0.142857	0.928571	0	0	1	0.3	1	0.666667	0.666667	0	0	0.2	0.666667	0	0	0.875	0	0	FALSE	FALSE	FALSE	TRUE	TRUE	FALSE	FALSE	TRUE	FALSE	FALSE	FALSE	FALSE	TRUE	TRUE	FALSE	FALSE
LH1_2_75_bin.6		0	0	0.75	0.307692	0	0.555556	0.6	0.0714286	0	0.285714	0.142857	0.5	0.636364	0	0	0.857143	0	0	0.25	0.3	1	0	0	0	0	0.2	1	0	0	0.875	0	0	FALSE	FALSE	FALSE	FALSE	FALSE	FALSE	FALSE	TRUE	FALSE	FALSE	FALSE	FALSE	FALSE	FALSE	FALSE	FALSE
LH3_1_150_bin.126		0	0	0.5	0.230769	0.25	0.555556	0.2	0.0714286	0.375	0.714286	0	0.3	0.363636	0	0	0.538462	0	0	0.5	0	0	0	0	0	0	0.133333	1	0	0	0.5	0	0	FALSE	FALSE	FALSE	FALSE	TRUE	FALSE	FALSE	FALSE	FALSE	TRUE	TRUE	FALSE	FALSE	FALSE	FALSE	FALSE
LH3_1_150_bin.54	mixotrophs	0	0	0.75	0.307692	0.25	0.777778	0.4	0.214286	0.125	0.714286	0.428571	0.6	0.818182	0	0.142857	0.857143	0	0	1	0.3	1	0	0	0.666667	0	0.133333	1	0	0	0.625	0	0	FALSE	FALSE	FALSE	FALSE	FALSE	FALSE	FALSE	TRUE	FALSE	FALSE	FALSE	FALSE	FALSE	FALSE	FALSE	FALSE
LH3_1_150_bin.69	mixotrophs	0	0	0.875	0.384615	0.75	0.888889	0.6	0.142857	0	0.857143	0.285714	0.8	0.454545	0	0.142857	0.538462	0	0	1	0.3	1	0	0	0	0	0.2	0.666667	1	0	0.75	0	0	FALSE	FALSE	FALSE	FALSE	FALSE	FALSE	FALSE	TRUE	FALSE	FALSE	TRUE	FALSE	FALSE	TRUE	FALSE	TRUE
LH3_1_5_bin.23	mixotrophs	0.5	0	0.75	0.230769	1	0.888889	0.8	0.142857	0	1	0.428571	0.5	0.818182	0	0.0714286	0.857143	0	0	0	0.3	1	0	0	0	0	0.2	1	0	0	0.875	0	0	FALSE	FALSE	FALSE	FALSE	FALSE	FALSE	FALSE	TRUE	FALSE	FALSE	FALSE	FALSE	FALSE	TRUE	FALSE	FALSE
LH3_1_5_bin.33	heterotrophs	0	0	1	0.307692	1	0.666667	0.4	0	0.375	1	0.285714	0.6	0.454545	0	0	1	0	0	1	0.3	1	0	0	0	0	0.2	1	0	0	1	0	0	FALSE	FALSE	FALSE	FALSE	FALSE	FALSE	FALSE	TRUE	FALSE	FALSE	FALSE	FALSE	FALSE	TRUE	FALSE	FALSE
LH3_1_75_bin.104	mixotrophs	0.25	0	0.875	0.461538	0	0.777778	0.8	0.142857	0.25	0.714286	0	0.7	0.545455	0	0	0.928571	0	0	0.5	0	0.666667	0	0	0	0	0.133333	1	0	0	1	0	0	FALSE	FALSE	FALSE	TRUE	FALSE	FALSE	FALSE	FALSE	FALSE	FALSE	FALSE	FALSE	FALSE	FALSE	FALSE	FALSE
LH3_1_75_bin.40	autotrophs	0.75	0	0.375	0.230769	0.5	0.666667	0.2	0.142857	0.125	1	0.285714	0.3	0.454545	0	0	0.5	0	0	0.75	0.2	0.666667	0	0	0	0	0.2	1	0	0	1	0	0	FALSE	FALSE	TRUE	FALSE	FALSE	FALSE	FALSE	TRUE	TRUE	FALSE	TRUE	FALSE	FALSE	TRUE	FALSE	FALSE
LH3_1_75_bin.47		0	0	0.625	0.307692	0	0.444444	0.4	0.0714286	0	0	0	0.4	0	0	0	0	0	0	0.5	0	0	0	0	0	0	0.133333	0.666667	0	0	0.375	0	0	FALSE	FALSE	TRUE	FALSE	FALSE	FALSE	FALSE	FALSE	FALSE	FALSE	TRUE	FALSE	FALSE	FALSE	FALSE	FALSE
LH3_1_75_bin.48	heterotrophs	0	0	0.875	0.307692	0	0.777778	0.4	0.142857	0.125	0.571429	0.142857	0.5	0.636364	0	0	0	0	0	0.5	0	0	0	0	0	0	0.133333	0.333333	0	0	0.875	0	0	FALSE	FALSE	FALSE	FALSE	TRUE	FALSE	FALSE	TRUE	FALSE	FALSE	TRUE	FALSE	FALSE	FALSE	FALSE	FALSE
LH3_1_75_bin.93	autotrophs	0	0	0.875	0.384615	0.5	0.666667	0.6	0.0714286	0.375	1	0.428571	0.7	0.636364	0	0	0	0	0	0.75	0	0	0	0	0	0	0.133333	1	0.75	0	0.875	0	0	FALSE	FALSE	TRUE	FALSE	FALSE	FALSE	TRUE	FALSE	TRUE	FALSE	TRUE	FALSE	FALSE	TRUE	FALSE	FALSE
LH3_2_200_bin.115	heterotrophs	0	0	0.75	0.461538	0	0.777778	0.4	0.285714	0	0.428571	0.142857	0.5	0.454545	0	0	0	0	0	0.75	0	0	0	0	0	0	0.133333	0.666667	0	0	0.625	0	0	FALSE	FALSE	FALSE	FALSE	FALSE	FALSE	FALSE	TRUE	FALSE	FALSE	FALSE	FALSE	TRUE	FALSE	FALSE	FALSE
LH3_2_200_bin.116	autotrophs	0	0	0.875	0.384615	0.5	0.666667	0.8	0.0714286	0.25	0.571429	0.142857	0.7	0.454545	0	0	0.642857	0	0	0.5	0	0	0	0	0	0	0.133333	1	0	0	1	0	0	FALSE	FALSE	FALSE	FALSE	FALSE	FALSE	FALSE	FALSE	FALSE	FALSE	FALSE	FALSE	FALSE	FALSE	FALSE	FALSE
LH3_2_200_bin.12	autotrophs	0	0	1	0.307692	0	0.666667	0.6	0.142857	0	0.571429	0.285714	0.8	0.636364	0	0	0.857143	0	0	0.75	0	0	0	0	0	0	0.133333	0.333333	0	0	1	0	0	FALSE	FALSE	TRUE	FALSE	FALSE	FALSE	TRUE	TRUE	FALSE	FALSE	FALSE	FALSE	FALSE	TRUE	FALSE	FALSE
LH3_2_200_bin.120	autotrophs	0	0	0.875	0.461538	0	0.666667	0.4	0.214286	0.125	0.428571	0.142857	0.8	0.636364	0	0	0.25	0	0	0.5	0	0	0	0	0	0	0.133333	0	0	0	0	0	0.888889	FALSE	FALSE	FALSE	FALSE	FALSE	FALSE	FALSE	FALSE	FALSE	FALSE	FALSE	FALSE	FALSE	TRUE	FALSE	FALSE
LH3_2_200_bin.48	autotrophs	0.25	0	0.875	0.538462	0.5	0.666667	0.8	0.214286	0.125	0.571429	0.571429	0.7	0.545455	0	0	0.928571	0	0	0.75	0.3	1	0	0	0	0	0.133333	1	0	0	1	0	0	FALSE	FALSE	FALSE	FALSE	FALSE	FALSE	FALSE	TRUE	FALSE	FALSE	FALSE	FALSE	FALSE	FALSE	FALSE	FALSE
LH3_2_200_bin.53	mixotrophs	0	0	1	0.307692	0	0.777778	1	0.214286	0	0.714286	0.285714	0.7	0.727273	0	0	0.857143	0	0	0.5	0	0	0	0	0	0	0.133333	0.333333	0	0	1	0	0	FALSE	FALSE	TRUE	FALSE	FALSE	FALSE	FALSE	FALSE	FALSE	FALSE	FALSE	FALSE	FALSE	FALSE	FALSE	FALSE
LH3_2_200_bin.63	mixotrophs	0.25	0	1	0.461538	1	1	1	0.142857	0.375	1	0.428571	0.7	1	0	0.142857	1	0	0	1	0.3	1	0.666667	0.666667	0.666667	0	0.2	1	0	0	0.875	0	0	FALSE	FALSE	TRUE	FALSE	FALSE	FALSE	TRUE	TRUE	FALSE	FALSE	TRUE	FALSE	FALSE	TRUE	FALSE	TRUE
LH3_2_200_bin.65	mixotrophs	0.25	0	1	0.307692	0.25	0.777778	0.8	0.142857	0.25	0.714286	0.285714	0.7	0.727273	0	0	0.857143	0	0	0.5	0	0	0	0	0	0	0.0666667	0	0	0	1	0	0	FALSE	FALSE	FALSE	FALSE	FALSE	FALSE	FALSE	FALSE	FALSE	FALSE	FALSE	FALSE	FALSE	FALSE	FALSE	FALSE
LH3_2_200_bin.7	mixotrophs	0.5	0	0.875	0.461538	1	0.888889	0.8	0.142857	0	0.857143	0.285714	0.7	0.818182	0	0.0714286	1	0	0	1	0.3	1	0.666667	0.666667	0	0	0.2	1	0	0	0.875	0	0	FALSE	FALSE	FALSE	TRUE	FALSE	FALSE	TRUE	TRUE	FALSE	FALSE	TRUE	FALSE	FALSE	TRUE	FALSE	FALSE
LH3_2_200_bin.74		0.25	0	0.75	0.307692	0.5	0.666667	0.4	0.142857	0.125	0.857143	0.285714	0.6	0.545455	0	0	0	1	0	0	0	0	0	0	0	0	0.0666667	0	0	0	1	0	0	FALSE	FALSE	TRUE	FALSE	TRUE	FALSE	TRUE	TRUE	FALSE	FALSE	TRUE	FALSE	FALSE	TRUE	FALSE	FALSE
LH3_2_200_bin.94	mixotrophs	0	0	1	0.307692	0	0.777778	0.6	0.214286	0	0.714286	0.142857	0.5	0.727273	0	0	0.833333	0	0	0.5	0.1	0.333333	0	0	0	0	0.133333	0.333333	0	0	0.875	0	0	FALSE	FALSE	FALSE	FALSE	FALSE	FALSE	FALSE	TRUE	FALSE	FALSE	FALSE	FALSE	FALSE	TRUE	FALSE	FALSE
LH5_1_150_bin.103		0	0	0.5	0.307692	0	0.555556	0.2	0.214286	0	0.571429	0	0.5	0.363636	0	0	0.384615	0	0	0	0	0	0	0	0	0	0.133333	0	0	0	0	0	0	FALSE	FALSE	FALSE	FALSE	TRUE	FALSE	TRUE	FALSE	FALSE	TRUE	FALSE	FALSE	FALSE	FALSE	FALSE	FALSE
LH5_1_200_bin.112	heterotrophs	0	0	0.625	0.384615	0	0.777778	0.4	0.214286	0	0.285714	0.142857	0.5	0.454545	0	0	0.571429	0	0	0.75	0	0	0	0	0	0	0	0	0	0	0.625	0	0	FALSE	FALSE	FALSE	FALSE	FALSE	FALSE	TRUE	TRUE	FALSE	FALSE	FALSE	FALSE	FALSE	FALSE	FALSE	FALSE
LH5_1_200_bin.16	heterotrophs	0.5	0	0.75	0.384615	0	0.777778	0.4	0.0714286	0.25	0.714286	0.428571	0.6	0.363636	0	0	0.0909091	1	0	0.5	0.1	0.333333	0	0	0	0	0.133333	0	0	0	1	0	0	FALSE	FALSE	TRUE	FALSE	TRUE	FALSE	TRUE	TRUE	TRUE	FALSE	TRUE	FALSE	FALSE	TRUE	TRUE	FALSE
LH5_1_200_bin.71	mixotrophs	0	0	0.75	0.384615	0	0.888889	0.4	0.142857	0.125	0.714286	0.285714	0.5	0.727273	0	0	0	0	0	0.75	0	0	0	0	0	0	0.133333	0.333333	0	0	0.875	0	0	FALSE	FALSE	FALSE	FALSE	TRUE	FALSE	FALSE	TRUE	FALSE	FALSE	TRUE	FALSE	FALSE	TRUE	TRUE	FALSE
LH5_1_200_bin.83	autotrophs	0.5	0	0.875	0.461538	0	0.555556	0.6	0.142857	0.125	0.714286	0	0.7	0.363636	0	0	0.857143	0	0	0.75	0	0.666667	0	0	0	0	0.133333	0.5	0	0	0.625	0	0	FALSE	FALSE	FALSE	FALSE	TRUE	FALSE	FALSE	FALSE	FALSE	FALSE	FALSE	FALSE	FALSE	FALSE	FALSE	FALSE
LH5_1_75_bin.14	heterotrophs	0	0	1	0.384615	0.5	0.888889	0.6	0.142857	0	1	0.142857	0.6	0.545455	0	0	0.615385	0	0	0.5	0.1	0.333333	0	0	0	0	0.133333	1	0	0	0.875	0	0	FALSE	FALSE	FALSE	FALSE	TRUE	FALSE	FALSE	TRUE	TRUE	TRUE	TRUE	FALSE	TRUE	TRUE	FALSE	TRUE
LH5_1_75_bin.53	heterotrophs	0.5	0	0.75	0.230769	1	0.888889	0.6	0.0714286	0	0.857143	0.428571	0.4	0.636364	0	0	0.666667	0	0	0.75	0.2	0.666667	0	0	0	0	0.2	1	0	0	1	0	0	FALSE	FALSE	TRUE	FALSE	FALSE	FALSE	FALSE	TRUE	FALSE	FALSE	TRUE	FALSE	FALSE	FALSE	FALSE	FALSE
LH5_1_75_bin.57		0	0	0.75	0.384615	0	0.333333	0.6	0.0714286	0.125	0.285714	0.285714	0.4	0.272727	0	0	0	0	0	0.5	0	0	0	0	0	0	0.0666667	0	0	0	0.875	0	0	FALSE	FALSE	TRUE	FALSE	FALSE	FALSE	FALSE	TRUE	FALSE	FALSE	TRUE	FALSE	FALSE	TRUE	FALSE	FALSE
LH5_1_75_bin.8	mixotrophs	0	0	0.75	0.230769	0.75	0.555556	0.6	0	0	0.714286	0.285714	0.7	0.181818	0	0	0.642857	0	0	0.75	0.1	0.333333	0	0	0	0	0.133333	0	0	0	0.625	0	0	FALSE	FALSE	TRUE	FALSE	FALSE	FALSE	TRUE	TRUE	FALSE	FALSE	FALSE	FALSE	FALSE	TRUE	TRUE	TRUE
LH5_2_200_bin.29	heterotrophs	0.25	0	0.375	0.307692	0.5	0.888889	0.4	0.142857	0	1	0.285714	0.4	0.636364	0	0.142857	0.857143	0	0	1	0.111111	0.5	0	0	0	0	0.2	0.666667	1	0	0.625	0	0	FALSE	FALSE	FALSE	TRUE	TRUE	FALSE	FALSE	TRUE	FALSE	TRUE	TRUE	FALSE	TRUE	TRUE	FALSE	TRUE
LH5_2_200_bin.37	mixotrophs	0	0	0.875	0.384615	0.75	0.666667	0.6	0.0714286	0.125	0.714286	0.142857	0.7	0.454545	0	0	0.384615	0	0	0.5	0	0	0	0	0	0	0.133333	1	0	0	1	0	0	FALSE	FALSE	FALSE	FALSE	TRUE	FALSE	FALSE	FALSE	FALSE	FALSE	FALSE	FALSE	FALSE	FALSE	FALSE	FALSE
LH5_2_200_bin.5	mixotrophs	0	0	0.875	0.384615	0.75	0.777778	0.6	0.0714286	0.375	0.857143	0.285714	0.7	0.636364	0	0	0	0	0	0.75	0.1	0.333333	0	0	0.333333	0	0.133333	1	0	0	0.875	0	0	FALSE	TRUE	TRUE	TRUE	TRUE	FALSE	TRUE	FALSE	FALSE	TRUE	TRUE	FALSE	TRUE	FALSE	TRUE	FALSE
LH5_2_200_bin.54	heterotrophs	0.5	0	0.75	0.384615	0	0.777778	0.4	0.214286	0.125	0.714286	0	0.6	0.545455	0	0	0.857143	0	0	0.75	0	0.333333	0	0	0	0	0.133333	0.666667	0	0	0.875	0	0	FALSE	FALSE	FALSE	FALSE	TRUE	FALSE	FALSE	FALSE	FALSE	FALSE	FALSE	FALSE	FALSE	FALSE	FALSE	FALSE
LH5_3_35_bin.17	heterotrophs	0	0	1	0.153846	0.5	0.777778	0.4	0	0	0.857143	0	0.6	0.636364	0	0	0	0	0	1	0	1	0	0	0	0	0.133333	0.666667	0	0	0.875	0	0	FALSE	FALSE	FALSE	FALSE	FALSE	FALSE	FALSE	FALSE	FALSE	FALSE	FALSE	FALSE	FALSE	TRUE	FALSE	FALSE
LH5_3_35_bin.44		0	0	0.75	0.384615	0	0.555556	0.2	0.285714	0	0.714286	0.142857	0.6	0.454545	0	0	0.25	0	0	0.25	0	0	0	0	0	0	0.133333	0	0	0	0	0	0.666667	FALSE	FALSE	FALSE	TRUE	FALSE	FALSE	FALSE	FALSE	FALSE	FALSE	FALSE	FALSE	FALSE	TRUE	FALSE	FALSE
LH5_3_35_bin.55	mixotrophs	0	0	0.875	0.307692	0.75	0.777778	0.6	0	0	0.857143	0.285714	0.7	0.545455	0	0	0.714286	0	0	0.75	0	0	0	0	0	0	0.133333	0.333333	0	0	0.75	0	0	FALSE	FALSE	FALSE	TRUE	TRUE	FALSE	FALSE	FALSE	FALSE	FALSE	TRUE	FALSE	TRUE	TRUE	TRUE	FALSE
LH5_3_35_bin.64	heterotrophs	0	0	0.625	0.384615	0.75	0.888889	0.4	0.142857	0	0.857143	0.428571	0.3	0.545455	0	0	0.538462	0	0	1	0.2	0.666667	0	0	0	0	0.0666667	0.5	0	0	0.875	0	0	FALSE	FALSE	FALSE	FALSE	FALSE	FALSE	FALSE	TRUE	FALSE	FALSE	FALSE	FALSE	FALSE	TRUE	FALSE	FALSE
LMG1901_190111_4_bin.1	autotrophs	0	0	1	0.461538	0	0.666667	1	0.0714286	0	0.714286	0.285714	0.7	0.636364	0	0	0.846154	0	0	0.75	0.3	1	0.666667	0.666667	1	0	0	0	0	0	0.75	0	0	FALSE	FALSE	FALSE	FALSE	FALSE	FALSE	FALSE	TRUE	FALSE	FALSE	FALSE	FALSE	FALSE	TRUE	FALSE	FALSE
LMG1901_190113_2_bin.12	mixotrophs	0.5	0	0.75	0.307692	0	0.888889	0.6	0.142857	0	0.571429	0.428571	0.6	0.727273	0.0909091	0.142857	0.857143	0.5	0	1	0.3	1	0	0	0	0	0.2	1	0	0	0.625	0	0	FALSE	FALSE	TRUE	FALSE	TRUE	FALSE	FALSE	TRUE	FALSE	FALSE	TRUE	FALSE	FALSE	TRUE	FALSE	FALSE
LMG1901_190113_2_bin.7	mixotrophs	0	0	0.75	0.307692	0.75	1	0.4	0.0714286	0.125	1	0.285714	0.5	0.727273	0	0	0	0	0	0.75	0	0	0	0	0	0	0.133333	0.666667	0	0	0.75	0	0	FALSE	FALSE	TRUE	FALSE	TRUE	FALSE	TRUE	TRUE	FALSE	FALSE	TRUE	FALSE	TRUE	TRUE	TRUE	FALSE
LMG1901_190131_1_bin.12	mixotrophs	0.75	0	0.625	0.230769	0.75	0.666667	0.4	0.142857	0	1	0.285714	0.4	0.818182	0	0.0714286	0.857143	0	0	0.5	0.3	1	0.666667	0.666667	1	0	0.2	0.666667	0	0	0.625	0	0	FALSE	FALSE	FALSE	FALSE	FALSE	FALSE	FALSE	TRUE	FALSE	FALSE	FALSE	FALSE	FALSE	TRUE	FALSE	FALSE
LMG2001_200112_5_bin.21	autotrophs	0	0	0.875	0.384615	0	0.555556	0.4	0.285714	0.125	0.714286	0.142857	0.7	0.454545	0	0	0.25	0	0	0.5	0	0	0	0	0	0	0.133333	0	0	0	0	0	1	FALSE	FALSE	FALSE	FALSE	FALSE	FALSE	FALSE	FALSE	FALSE	FALSE	FALSE	FALSE	FALSE	FALSE	FALSE	FALSE
LMG2001_200112_5_bin.25	heterotrophs	0.5	0	0.625	0.307692	0	0.777778	0.2	0.214286	0.25	0.714286	0	0.4	0.545455	0	0	0.857143	0	0	0.75	0	0.333333	0	0	0	0	0.133333	1	0	0	1	0	0	FALSE	FALSE	FALSE	FALSE	TRUE	FALSE	FALSE	FALSE	FALSE	FALSE	FALSE	FALSE	FALSE	FALSE	FALSE	FALSE
LMG2001_200112_5_bin.43		0	0	0.25	0.230769	0	0.111111	0.2	0.214286	0.25	0.428571	0.142857	0.2	0.272727	0	0	0	0	0	0.5	0	0	0	0	0	0	0.133333	0	0	0	0	0	0.111111	FALSE	FALSE	FALSE	FALSE	FALSE	FALSE	FALSE	FALSE	FALSE	FALSE	FALSE	FALSE	FALSE	FALSE	FALSE	FALSE
LMG2001_200112_6_bin.61	mixotrophs	0.5	0	0.875	0.461538	0	0.777778	0.8	0.142857	0.25	0.714286	0	0.7	0.545455	0	0	0.928571	0	0	0.75	0	0.666667	0	0	0	0	0.133333	1	0	0	1	0	0	FALSE	FALSE	FALSE	FALSE	TRUE	FALSE	FALSE	FALSE	FALSE	FALSE	FALSE	FALSE	FALSE	TRUE	FALSE	FALSE
LMG2001_200112_7_bin.13		0	0	0.625	0.384615	0	0.555556	0.4	0.0714286	0.125	0.285714	0.142857	0.6	0.181818	0	0	0.857143	0	0	0.75	0	0	0.333333	0.333333	0	0	0	0	0	0	0.75	0	0	FALSE	FALSE	FALSE	FALSE	FALSE	FALSE	FALSE	TRUE	FALSE	FALSE	FALSE	FALSE	FALSE	FALSE	FALSE	FALSE
LMG2001_200112_7_bin.2	heterotrophs	0	0	0.875	0.384615	0.5	0.888889	1	0.0714286	0	0.571429	0.142857	0.6	0.636364	0	0	0.538462	0	0	1	0	0	0.666667	0.666667	0.666667	0	0.133333	1	1	0	0.375	0	0	FALSE	FALSE	TRUE	FALSE	TRUE	FALSE	FALSE	TRUE	FALSE	FALSE	FALSE	FALSE	FALSE	TRUE	FALSE	TRUE
LMG2001_200112_7_bin.22	mixotrophs	0	0	0.875	0.384615	0.5	0.777778	0.6	0	0	0.857143	0.285714	0.7	0.545455	0	0	0.714286	0	0	0.75	0	0	0	0	0	0	0.133333	0	0	0	0.75	0	0	FALSE	FALSE	FALSE	TRUE	TRUE	FALSE	FALSE	FALSE	FALSE	FALSE	FALSE	FALSE	FALSE	TRUE	FALSE	FALSE
LMG2001_200112_7_bin.32	heterotrophs	0	0	0.875	0.307692	0.75	0.444444	0.6	0.0714286	0	0.428571	0.142857	0.6	0.363636	0	0	0	0	0	0.75	0	0	0	0	0	0	0.0666667	0.666667	0	0	1	0	0.333333	FALSE	FALSE	FALSE	FALSE	TRUE	FALSE	FALSE	FALSE	FALSE	TRUE	FALSE	FALSE	TRUE	TRUE	TRUE	TRUE
LMG2001_200112_7_bin.36	autotrophs	0	0	0.875	0.307692	0.5	0.666667	0.6	0	0	0.714286	0.285714	0.7	0.545455	0	0	0.714286	0	0	0.75	0	0	0	0	0	0	0.133333	0	0	0	0.75	0	0	FALSE	FALSE	FALSE	FALSE	TRUE	FALSE	FALSE	FALSE	FALSE	FALSE	FALSE	FALSE	FALSE	TRUE	FALSE	FALSE
LMG2001_200112_7_bin.46	mixotrophs	0	0	0.75	0.153846	0.75	0.555556	0.6	0	0.125	0.571429	0.142857	0.7	0.272727	0	0	0.642857	0	0	0	0.1	0.333333	0	0	0	0	0.133333	0	0	0	0.75	0	0	FALSE	FALSE	TRUE	FALSE	FALSE	FALSE	TRUE	TRUE	FALSE	FALSE	FALSE	FALSE	FALSE	TRUE	TRUE	TRUE
LMG2001_200115_16_bin.103		0	0	0.5	0.230769	0.25	0.555556	0.4	0.0714286	0.125	0.428571	0	0.5	0.363636	0	0	0.538462	0	0	0.5	0	0	0	0	0	0	0.133333	0.666667	0	0	0.625	0	0	FALSE	FALSE	FALSE	FALSE	FALSE	FALSE	FALSE	FALSE	FALSE	FALSE	FALSE	FALSE	FALSE	FALSE	FALSE	FALSE
LMG2001_200115_16_bin.23	heterotrophs	0	0	0.625	0.153846	0.75	0.555556	0.4	0.0714286	0	1	0.142857	0.4	0.363636	0	0	0.384615	0	0	0.5	0.1	0.333333	0	0	0	0	0	0.333333	0	0	0.25	0	0	FALSE	FALSE	FALSE	FALSE	TRUE	FALSE	FALSE	FALSE	FALSE	TRUE	TRUE	FALSE	TRUE	FALSE	FALSE	FALSE
LMG2001_200115_16_bin.45	mixotrophs	0	0	0.75	0.384615	0.5	0.777778	0.4	0.285714	0.375	1	0.285714	0.7	0.727273	0	0	0.571429	0	0	0.25	0	0	0	0	0	0	0.133333	0.666667	0	0	0.5	0	0	FALSE	FALSE	FALSE	FALSE	FALSE	FALSE	FALSE	FALSE	FALSE	FALSE	FALSE	FALSE	FALSE	TRUE	FALSE	FALSE
LMG2001_200115_16_bin.61		0	0	0.625	0.307692	0.25	0.555556	0.6	0.142857	0	0.428571	0	0.5	0.272727	0	0	0.642857	0	0	0.5	0	0	0	0	0.333333	0	0.133333	0.333333	0	0	0.625	0	0	FALSE	FALSE	FALSE	FALSE	FALSE	FALSE	FALSE	TRUE	FALSE	FALSE	TRUE	FALSE	TRUE	TRUE	FALSE	FALSE
LMG2001_200115_16_bin.83		0	0	0.875	0.307692	0	0.666667	0.6	0.214286	0	0.714286	0.285714	0.6	0.545455	0	0	0.785714	0	0	0.5	0	0	0.333333	0.333333	0	0	0.133333	1	0	0	0.75	0	0	FALSE	FALSE	FALSE	FALSE	FALSE	FALSE	FALSE	TRUE	FALSE	FALSE	FALSE	FALSE	FALSE	TRUE	FALSE	FALSE
LMG2001_200115_16_bin.95	autotrophs	0	0	0.875	0.230769	0.5	0.666667	0.6	0	0.375	0.857143	0.142857	0.7	0.454545	0	0	0.0833333	0	0	0.75	0.1	0.333333	0	0	0	0	0	0	0	0	0.25	0	0	FALSE	FALSE	FALSE	TRUE	FALSE	FALSE	FALSE	FALSE	FALSE	FALSE	FALSE	FALSE	TRUE	TRUE	FALSE	FALSE
LMG2001_200120_10_bin.1		0	0	0.75	0.384615	0	0.444444	0.4	0.214286	0	0.428571	0.285714	0.6	0.545455	0	0.0714286	0.0909091	0	0	1	0.3	1	0	0	0	0	0.0666667	0	0	0	0.875	0	0	FALSE	FALSE	FALSE	FALSE	FALSE	FALSE	FALSE	FALSE	FALSE	FALSE	FALSE	FALSE	FALSE	FALSE	FALSE	FALSE
LMG2001_200120_10_bin.21	heterotrophs	0	0	0.875	0.307692	0.75	0.666667	0.6	0	0	0.857143	0.142857	0.6	0.363636	0	0	0.714286	0	0	0.75	0	0	0	0	0	0	0.133333	0.333333	0	0	0.75	0	0	FALSE	FALSE	FALSE	TRUE	TRUE	FALSE	FALSE	TRUE	TRUE	FALSE	TRUE	FALSE	TRUE	TRUE	TRUE	FALSE
LMG2001_200120_10_bin.24	mixotrophs	0	0	0.875	0.384615	0.75	0.666667	0.6	0.0714286	0	0.714286	0.285714	0.8	0.363636	0	0	0.615385	0	0	0.75	0.1	0.333333	0	0	0	0	0.133333	0.333333	0	0	0.75	0	0	FALSE	FALSE	FALSE	FALSE	FALSE	FALSE	FALSE	FALSE	FALSE	TRUE	FALSE	FALSE	TRUE	FALSE	FALSE	TRUE
LMG2001_200120_10_bin.26		0.5	0	0.75	0.384615	0.25	0.666667	0.6	0.142857	0.125	0.714286	0.285714	0.6	0.636364	0	0.142857	1	0.5	0.25	0.75	0.3	1	0	0	0	0	0.2	1	0	0.0666667	0.75	0	0	FALSE	FALSE	FALSE	FALSE	FALSE	FALSE	FALSE	TRUE	FALSE	FALSE	FALSE	FALSE	FALSE	FALSE	FALSE	FALSE
LMG2001_200120_10_bin.28	autotrophs	0.25	0	1	0.384615	0.25	0.666667	0.6	0	0.125	0.714286	0.285714	0.8	0.727273	0	0	1	0	0	1	0.3	1	0	0	0	0	0.133333	0.5	0	0	1	0	0	FALSE	FALSE	FALSE	FALSE	FALSE	FALSE	FALSE	TRUE	FALSE	FALSE	FALSE	FALSE	FALSE	FALSE	FALSE	FALSE
LMG2001_200120_10_bin.29	mixotrophs	0.25	0	0.875	0.384615	0.5	0.777778	0.6	0.142857	0.125	1	0.428571	0.7	0.636364	0	0.0714286	0.714286	0.5	0	1	0	0	0	0	0	0	0.2	0.333333	0.75	0.0666667	0.875	0	0	FALSE	FALSE	FALSE	FALSE	FALSE	FALSE	FALSE	TRUE	FALSE	FALSE	FALSE	FALSE	FALSE	TRUE	FALSE	FALSE
LMG2001_200120_10_bin.40	mixotrophs	0.5	0	0.75	0.384615	0.5	0.777778	0.4	0.142857	0.25	1	0.142857	0.6	0.727273	0	0	0.846154	0	0	0.75	0	1	0	0	0	0	0.133333	1	0	0	1	0	0	FALSE	FALSE	FALSE	TRUE	TRUE	FALSE	FALSE	TRUE	FALSE	TRUE	FALSE	FALSE	FALSE	FALSE	FALSE	FALSE
LMG2001_200120_10_bin.45	heterotrophs	0	0	0.75	0.307692	0	0.888889	0.4	0.142857	0.125	0.571429	0.285714	0.5	0.454545	0	0	0	0	0	0.75	0	0	0	0	0	0	0.133333	0.666667	0	0	0.875	0	0	FALSE	FALSE	FALSE	FALSE	TRUE	FALSE	FALSE	TRUE	FALSE	FALSE	TRUE	FALSE	FALSE	TRUE	FALSE	FALSE
LMG2001_200120_10_bin.57	mixotrophs	0	0	1	0.461538	0	0.777778	0.6	0.214286	0	0.714286	0.285714	0.8	0.636364	0	0.142857	1	0	0	1	0.3	1	0	0	0	0	0.2	1	0	0.0666667	0.875	0	0	FALSE	FALSE	FALSE	FALSE	FALSE	FALSE	FALSE	TRUE	FALSE	FALSE	FALSE	FALSE	FALSE	TRUE	FALSE	FALSE
LMG2001_200120_10_bin.58	heterotrophs	0	0	0.75	0.384615	1	0.888889	0.8	0.0714286	0	0.714286	0.571429	0.6	0.636364	0	0	1	0	0.25	0.75	0.3	1	0	0	0	0	0.133333	0.666667	0	0	0.75	0	0	FALSE	FALSE	FALSE	FALSE	FALSE	FALSE	FALSE	TRUE	FALSE	FALSE	FALSE	FALSE	FALSE	FALSE	FALSE	FALSE
LMG2001_200120_10_bin.60	heterotrophs	0	0	0.75	0.230769	0	0.777778	0.8	0.0714286	0.125	0.285714	0.142857	0.4	0.454545	0	0	0.857143	0	0	0.75	0	0	0	0	0	0	0.0666667	0	0	0	1	0	0	FALSE	FALSE	FALSE	FALSE	FALSE	FALSE	FALSE	FALSE	FALSE	FALSE	FALSE	FALSE	FALSE	FALSE	FALSE	FALSE
LMG2001_200120_10_bin.61	heterotrophs	0	0	0.875	0.307692	0	0.777778	1	0.142857	0.125	0.571429	0.285714	0.6	0.636364	0	0	0.785714	0	0	0.25	0	0	0	0	0	0	0.0666667	0	0	0	0.75	0	0	FALSE	FALSE	FALSE	FALSE	FALSE	FALSE	FALSE	TRUE	FALSE	FALSE	FALSE	FALSE	FALSE	FALSE	FALSE	FALSE
LMG2001_200120_10_bin.62	mixotrophs	0.25	0	0.75	0.461538	0	0.777778	0.6	0.142857	0.125	0.714286	0.428571	0.7	0.636364	0	0.142857	1	0	0	1	0.3	1	0	0	0	0	0.2	1	0	0	1	0	0	FALSE	FALSE	FALSE	FALSE	FALSE	FALSE	FALSE	TRUE	FALSE	FALSE	FALSE	FALSE	FALSE	TRUE	FALSE	FALSE
LMG2001_200120_10_bin.63	heterotrophs	0.5	0	0.75	0.230769	0	0.777778	0.8	0.214286	0	0.714286	0.142857	0.5	0.454545	0	0.0714286	0.857143	0	0	1	0.3	1	0	0	0	0	0.2	1	0.25	0.0666667	0.75	0	0	FALSE	FALSE	FALSE	FALSE	FALSE	FALSE	FALSE	TRUE	FALSE	FALSE	FALSE	FALSE	FALSE	FALSE	FALSE	FALSE
LMG2001_200120_10_bin.78	mixotrophs	0	0	0.875	0.384615	0.75	0.777778	0.6	0.0714286	0.125	1	0.285714	0.7	0.636364	0	0	0.642857	0	0	0.75	0	0	0	0	0	0	0.133333	0	0	0	0.75	0	0	FALSE	FALSE	FALSE	TRUE	TRUE	FALSE	FALSE	TRUE	FALSE	TRUE	FALSE	FALSE	TRUE	TRUE	TRUE	FALSE
LMG2001_200120_10_bin.87	mixotrophs	0.25	0	0.875	0.538462	0.75	0.777778	0.6	0.142857	0.25	1	0.142857	0.7	0.727273	0	0	0.833333	0	0	0.75	0	1	0.666667	0.666667	0	0	0.133333	1	0	0	1	0	0	FALSE	FALSE	TRUE	FALSE	FALSE	FALSE	TRUE	TRUE	FALSE	FALSE	TRUE	FALSE	FALSE	TRUE	FALSE	TRUE
LMG2001_200120_16_bin.28	heterotrophs	0	0	0.75	0.307692	1	0.888889	0.8	0.0714286	0	0.857143	0.285714	0.4	0.636364	0	0	0.846154	0	0	0.5	0.2	0.666667	0	0	0	0	0.2	1	0.75	0	1	0	0	FALSE	FALSE	FALSE	FALSE	TRUE	FALSE	FALSE	TRUE	FALSE	FALSE	TRUE	FALSE	TRUE	TRUE	FALSE	FALSE
LMG2001_200120_17_bin.12	heterotrophs	0	0	0.875	0.307692	1	0.777778	0.8	0.142857	0	0.857143	0.285714	0.6	0.636364	0	0.142857	0.928571	0.5	0	1	0.3	1	0	0	0	0	0.2	1	0	0	0.875	0	0	FALSE	FALSE	FALSE	FALSE	FALSE	FALSE	FALSE	TRUE	FALSE	FALSE	FALSE	FALSE	FALSE	TRUE	FALSE	FALSE
LMG2001_200120_17_bin.42	mixotrophs	0.5	0	0.625	0.230769	1	0.888889	0.4	0.142857	0	1	0.285714	0.5	0.909091	0	0.0714286	0.5	0	0	1	0.3	1	0	0	0	0	0.2	1	0	0	0.375	0	0	FALSE	FALSE	FALSE	FALSE	TRUE	FALSE	FALSE	TRUE	FALSE	FALSE	FALSE	FALSE	TRUE	TRUE	TRUE	FALSE
LMG2001_200120_18_bin.13	heterotrophs	0	0	0.875	0.307692	1	0.777778	0.6	0.142857	0.125	0.857143	0.142857	0.6	0.545455	0	0	0	0	0	0.75	0	0	0	0	0	0	0.133333	0.666667	0	0	0.875	0	0	FALSE	FALSE	FALSE	FALSE	FALSE	FALSE	FALSE	TRUE	FALSE	FALSE	TRUE	FALSE	FALSE	TRUE	FALSE	FALSE
LMG2001_200120_18_bin.29	heterotrophs	0	0	0.75	0.384615	1	0.888889	0.8	0.142857	0	0.857143	0.285714	0.4	0.545455	0	0	0.846154	0	0	1	0.2	0.666667	0	0	0	0	0.2	1	0	0	1	0	0	FALSE	FALSE	FALSE	FALSE	FALSE	FALSE	FALSE	TRUE	FALSE	FALSE	TRUE	FALSE	FALSE	TRUE	FALSE	FALSE
LMG2001_200120_18_bin.38	heterotrophs	0	0	0.75	0.307692	0	0.888889	0.4	0.0714286	0.125	0.571429	0.142857	0.4	0.545455	0	0	0	0	0	0.75	0	0	0	0	0	0	0.133333	0.666667	0	0	0.125	0	0	FALSE	FALSE	FALSE	FALSE	TRUE	FALSE	FALSE	TRUE	FALSE	FALSE	TRUE	FALSE	TRUE	TRUE	FALSE	FALSE
LMG2001_200120_19_bin.21	mixotrophs	0.5	0	0.875	0.307692	1	0.888889	0.8	0.142857	0	1	0.285714	0.6	0.818182	0	0.142857	0.928571	0	0	0.75	0.3	1	0	0	0	0	0.2	1	0	0	1	0	0	FALSE	FALSE	FALSE	FALSE	FALSE	FALSE	FALSE	TRUE	FALSE	FALSE	FALSE	FALSE	FALSE	TRUE	FALSE	FALSE
LMG2001_200120_19_bin.25	mixotrophs	0.5	0	0.875	0.307692	0.5	0.777778	0.8	0.0714286	0	0.857143	0.285714	0.6	0.727273	0	0.142857	0.928571	0	0	0.75	0.3	1	0	0	0	0	0.2	0.666667	0	0	1	0	0	FALSE	FALSE	FALSE	FALSE	FALSE	FALSE	FALSE	TRUE	FALSE	FALSE	FALSE	FALSE	FALSE	FALSE	FALSE	FALSE
LMG2001_200120_20_bin.36	heterotrophs	0	0	0.875	0.307692	0	0.777778	0.8	0.142857	0	0.571429	0.285714	0.6	0.363636	0	0.142857	0.857143	0	0	0.75	0.3	1	0	0	0	0	0.2	1	0	0	1	0	0	FALSE	FALSE	FALSE	FALSE	FALSE	FALSE	FALSE	TRUE	FALSE	FALSE	FALSE	FALSE	FALSE	TRUE	FALSE	FALSE
LMG2001_200120_21_bin.41	mixotrophs	0.25	0	0.875	0.461538	0	0.888889	0.8	0.0714286	0	0.571429	0.571429	0.7	0.636364	0	0	1	0	0.25	0.75	0.3	1	0	0	0	0	0.2	1	0	0	1	0	0	FALSE	FALSE	FALSE	FALSE	TRUE	FALSE	FALSE	TRUE	FALSE	FALSE	FALSE	FALSE	FALSE	FALSE	FALSE	FALSE
LMG2001_200120_21_bin.60	mixotrophs	0	0	0.875	0.230769	0.75	0.666667	0.4	0	0.125	0.714286	0.142857	0.7	0.363636	0	0	0.769231	0	0	0.75	0.1	0.333333	0	0	0	0	0.0666667	0.333333	0	0	0.875	0	0	FALSE	FALSE	FALSE	FALSE	TRUE	FALSE	FALSE	FALSE	FALSE	FALSE	TRUE	FALSE	TRUE	FALSE	FALSE	FALSE
LMG2001_200120_21_bin.68	heterotrophs	0	0	0.875	0.307692	1	0.888889	1	0.0714286	0	0.857143	0.428571	0.6	0.636364	0	0	0.846154	0	0	1	0.2	0.666667	0	0	0	0	0.2	1	0	0	1	0	0	FALSE	FALSE	TRUE	FALSE	TRUE	FALSE	TRUE	TRUE	FALSE	FALSE	TRUE	FALSE	TRUE	TRUE	FALSE	FALSE
LMG2001_200120_22_bin.1		0.25	0	0.625	0.307692	0.5	0.444444	0.6	0.142857	0.125	0.857143	0.285714	0.5	0.272727	0	0	0.923077	0	0	0	0	0	0	0	0	0	0.0666667	0.333333	0	0	0.75	0	0	FALSE	FALSE	FALSE	FALSE	TRUE	FALSE	FALSE	TRUE	FALSE	FALSE	FALSE	FALSE	FALSE	TRUE	FALSE	FALSE
LMG2001_200120_22_bin.10	mixotrophs	0	0	0.875	0.538462	0	0.777778	1	0.142857	0	0.428571	0.428571	0.7	0.545455	0	0	0.857143	0	0	1	0.3	1	0	0	0	0	0.133333	0.666667	0	0	1	0	0	FALSE	FALSE	FALSE	FALSE	FALSE	FALSE	FALSE	TRUE	FALSE	FALSE	FALSE	FALSE	FALSE	TRUE	FALSE	FALSE
LMG2001_200120_22_bin.11	mixotrophs	0.5	0	0.875	0.461538	0	0.777778	0.8	0.142857	0.25	0.714286	0	0.7	0.545455	0	0	0.928571	0	0	0.75	0	0.666667	0	0	0	0	0.133333	1	0	0	0.875	0	0	FALSE	FALSE	FALSE	FALSE	TRUE	FALSE	FALSE	FALSE	FALSE	FALSE	FALSE	FALSE	FALSE	FALSE	FALSE	FALSE
LMG2001_200120_22_bin.14		0	0	0.625	0.307692	0.25	0.555556	0.4	0.214286	0.25	0.571429	0.142857	0.5	0.454545	0	0	0.571429	0	0	0.5	0	0	0	0	0	0	0	1	0	0	0.125	0	0	FALSE	FALSE	FALSE	FALSE	FALSE	FALSE	FALSE	FALSE	FALSE	FALSE	FALSE	FALSE	FALSE	FALSE	FALSE	FALSE
LMG2001_200120_22_bin.15		0	0	0.375	0.153846	0	0.666667	0	0.214286	0.125	0.428571	0	0.4	0.363636	0	0	0.461538	0	0	0	0	0	0	0	0	0	0.133333	0.666667	0	0	0	0	0.777778	FALSE	FALSE	FALSE	FALSE	FALSE	FALSE	FALSE	FALSE	FALSE	FALSE	FALSE	FALSE	FALSE	FALSE	FALSE	FALSE
LMG2001_200120_22_bin.2		0	0	0.25	0.230769	0.25	0.444444	0.2	0.0714286	0.375	0.428571	0.285714	0.4	0.272727	0	0	0.714286	0	0	0	0.1	0.333333	0	0	0	0	0.133333	1	0	0	0.125	0	0	FALSE	FALSE	TRUE	TRUE	FALSE	FALSE	FALSE	FALSE	FALSE	FALSE	TRUE	FALSE	FALSE	FALSE	FALSE	FALSE
LMG2001_200120_22_bin.21		0	0	1	0.230769	0	0.666667	0.6	0	0	0.285714	0	0.6	0.636364	0	0	1	0	0	0.5	0.3	1	0	0	1	0	0.2	1	0	0	1	0	0	FALSE	FALSE	FALSE	FALSE	FALSE	FALSE	FALSE	TRUE	FALSE	FALSE	FALSE	FALSE	FALSE	FALSE	FALSE	FALSE
LMG2001_200120_22_bin.26		0	0	0.875	0.230769	0	0.666667	0.6	0.214286	0.125	0.714286	0.285714	0.6	0.636364	0	0	0.785714	0	0	0.5	0	0	0.333333	0.333333	0.333333	0	0.133333	1	0	0	0.875	0	0	FALSE	FALSE	FALSE	FALSE	FALSE	FALSE	FALSE	TRUE	FALSE	FALSE	FALSE	FALSE	TRUE	TRUE	TRUE	FALSE
LMG2001_200120_22_bin.31	mixotrophs	0	0	1	0.307692	0.5	0.777778	0.6	0.0714286	0.5	0.857143	0.142857	0.9	0.636364	0	0	0.928571	0	0	0.5	0.1	0.333333	0	0	0	0	0.133333	0.666667	0	0	1	0	0	FALSE	FALSE	FALSE	FALSE	TRUE	FALSE	FALSE	TRUE	TRUE	TRUE	FALSE	FALSE	TRUE	FALSE	FALSE	TRUE
LMG2001_200120_22_bin.45		0	0	0.625	0.230769	0	0.666667	0.2	0.142857	0.125	0.428571	0.142857	0.4	0.454545	0	0	0	0	0	0	0	0	0	0	0	0	0.0666667	0.333333	0	0	0.875	0	0	FALSE	FALSE	FALSE	FALSE	TRUE	FALSE	FALSE	TRUE	FALSE	FALSE	FALSE	FALSE	FALSE	TRUE	FALSE	FALSE
LMG2001_200120_22_bin.56	autotrophs	0.25	0	0.75	0.384615	0.25	0.666667	0.8	0.214286	0.125	0.571429	0.285714	0.7	0.818182	0	0.142857	0.571429	0	0	1	0.2	0.666667	0	0	0	0	0.266667	0.666667	0	0	0.875	0	0	FALSE	FALSE	FALSE	FALSE	FALSE	FALSE	FALSE	TRUE	FALSE	FALSE	FALSE	FALSE	FALSE	FALSE	FALSE	FALSE
LMG2001_200120_22_bin.59	autotrophs	0.5	0	0.875	0.384615	0	0.666667	1	0.0714286	0	0.571429	0.571429	0.7	0.545455	0	0	0.846154	0	0	1	0	0	0	0	0.333333	0	0.2	1	0	0	1	0	0	FALSE	FALSE	FALSE	FALSE	FALSE	FALSE	FALSE	TRUE	FALSE	FALSE	FALSE	FALSE	FALSE	TRUE	FALSE	FALSE
LMG2001_200120_22_bin.6	autotrophs	0	0	0.875	0.384615	0	0.555556	0.4	0.285714	0.125	0.428571	0.142857	0.7	0.636364	0	0	0.25	0	0	0.5	0	0	0	0	0	0	0.133333	0	0	0	0	0	0.888889	FALSE	FALSE	FALSE	FALSE	FALSE	FALSE	FALSE	FALSE	FALSE	FALSE	FALSE	FALSE	FALSE	FALSE	FALSE	FALSE
LMG2001_200120_22_bin.60	mixotrophs	0	0	0.75	0.384615	0.25	0.777778	0.6	0.285714	0.25	1	0.285714	0.7	0.727273	0	0	0.785714	0	0	0.5	0	0	0	0	0	0	0.133333	1	0	0	1	0	0	FALSE	FALSE	FALSE	FALSE	FALSE	FALSE	FALSE	FALSE	FALSE	FALSE	FALSE	FALSE	FALSE	FALSE	FALSE	FALSE
LMG2001_200120_22_bin.61		0	0	0.625	0.307692	0	0.222222	0.2	0.285714	0	0.285714	0	0.5	0.272727	0	0	0.25	0	0	0.5	0	0	0	0	0	0	0.133333	0	0	0	0	0	0.555556	FALSE	FALSE	FALSE	FALSE	FALSE	FALSE	FALSE	FALSE	FALSE	FALSE	FALSE	FALSE	FALSE	FALSE	FALSE	FALSE
LMG2001_200120_22_bin.62	heterotrophs	0	0	0.75	0.461538	0	0.777778	0.4	0.214286	0	0.428571	0.142857	0.5	0.454545	0	0	0	0	0	0.25	0	0	0	0	0	0	0.133333	0.666667	0	0	0.875	0	0	FALSE	FALSE	TRUE	FALSE	FALSE	FALSE	TRUE	FALSE	FALSE	FALSE	TRUE	FALSE	FALSE	FALSE	FALSE	FALSE
LMG2001_200120_22_bin.65	heterotrophs	0	0	0.375	0.230769	0.5	0.888889	0.6	0.0714286	0	0.571429	0.142857	0.3	0.363636	0	0	0	0	0	0.75	0	0	0.666667	0.666667	0.666667	0	0.0666667	0	0	0	0.875	0	0	FALSE	FALSE	TRUE	FALSE	FALSE	FALSE	TRUE	TRUE	FALSE	FALSE	TRUE	FALSE	FALSE	TRUE	FALSE	FALSE
LMG2001_200120_22_bin.68	mixotrophs	0	0	0.875	0.307692	0.75	0.777778	0.6	0.0714286	0.125	0.714286	0.285714	0.8	0.545455	0	0	0.714286	0	0	0.75	0.1	0.333333	0	0	0	0	0.133333	0	0	0	0.625	0	0	FALSE	FALSE	FALSE	TRUE	TRUE	FALSE	FALSE	FALSE	FALSE	FALSE	FALSE	FALSE	TRUE	TRUE	TRUE	TRUE
LMG2001_200120_22_bin.7	autotrophs	0	0	0.75	0.384615	0	0.555556	0.4	0.285714	0.125	0.714286	0.142857	0.7	0.454545	0	0	0.25	0	0	0	0	0	0	0	0	0	0.133333	0	0	0	0	0	0.666667	FALSE	FALSE	FALSE	FALSE	FALSE	FALSE	FALSE	FALSE	FALSE	FALSE	FALSE	FALSE	FALSE	FALSE	FALSE	FALSE
LMG2001_200120_22_bin.71	heterotrophs	0	0	0.75	0.230769	0.75	0.666667	0.4	0	0	0.714286	0.428571	0.6	0.454545	0	0	0.571429	0	0	0.75	0.1	0.333333	0	0	0	0	0.133333	0	0	0	0.75	0	0	FALSE	FALSE	FALSE	FALSE	FALSE	FALSE	FALSE	FALSE	TRUE	FALSE	FALSE	FALSE	FALSE	FALSE	FALSE	FALSE
LMG2001_200120_22_bin.74		0	0	0.75	0.230769	0	0.666667	0.4	0.214286	0	0.428571	0.285714	0.5	0.454545	0	0	0.642857	0	0	0	0	0	0	0	0	0	0.133333	0.333333	0	0	0.875	0	0	FALSE	FALSE	FALSE	FALSE	TRUE	FALSE	FALSE	TRUE	FALSE	TRUE	FALSE	FALSE	TRUE	FALSE	FALSE	FALSE
LMG2001_200120_22_bin.75	autotrophs	0	0	0.875	0.384615	0.5	0.666667	0.6	0.0714286	0.125	0.714286	0	0.7	0.454545	0	0	0.615385	0	0	0.5	0	0	0	0	0	0	0.133333	1	0	0	1	0	0	FALSE	FALSE	FALSE	FALSE	FALSE	FALSE	FALSE	FALSE	FALSE	FALSE	FALSE	FALSE	TRUE	FALSE	FALSE	FALSE
LMG2001_200120_22_bin.77	autotrophs	0	0	0.875	0.384615	0	0.444444	0.4	0.285714	0	0.285714	0.142857	0.7	0.363636	0	0	0.25	0	0	0.5	0	0	0	0	0	0	0.133333	0	0	0	0	0	0.888889	FALSE	FALSE	FALSE	FALSE	FALSE	FALSE	FALSE	FALSE	FALSE	FALSE	FALSE	FALSE	FALSE	FALSE	FALSE	FALSE
LMG2001_200120_22_bin.78	mixotrophs	0	0	0.875	0.384615	0.75	0.777778	0.6	0.0714286	0	1	0.285714	0.7	0.636364	0	0	0.714286	0	0	0.5	0	0	0	0	0	0	0.133333	1	0	0	0.875	0	0	FALSE	FALSE	FALSE	FALSE	FALSE	FALSE	FALSE	FALSE	FALSE	FALSE	TRUE	FALSE	TRUE	TRUE	FALSE	FALSE
depth1_bin.10	mixotrophs	0.75	0	1	0.307692	1	0.777778	0.8	0.142857	0	0.857143	0.428571	0.7	0.636364	0	0.142857	0.928571	0	0	1	0.3	1	0	0	0	0	0.2	1	0	0	0.875	0	0	FALSE	FALSE	FALSE	FALSE	FALSE	FALSE	FALSE	TRUE	FALSE	FALSE	FALSE	FALSE	FALSE	TRUE	FALSE	FALSE
depth2_bin.9	mixotrophs	0.25	0	0.625	0.307692	1	0.888889	0.8	0.0714286	0	0.857143	0.285714	0.4	0.727273	0	0	0.5	0	0	1	0.3	1	0	0	0	0	0.2	1	0	0	0.875	0	0	FALSE	FALSE	FALSE	FALSE	FALSE	FALSE	FALSE	TRUE	FALSE	FALSE	FALSE	FALSE	FALSE	FALSE	FALSE	FALSE
depth4_bin.3	heterotrophs	0	0	0.875	0.307692	0	0.888889	0.6	0	0.125	0.428571	0	0.6	0.454545	0	0	0	0	0	0.75	0	0	0	0	0	0	0.133333	0.666667	0	0	0.125	0	0	FALSE	FALSE	TRUE	TRUE	TRUE	FALSE	TRUE	FALSE	FALSE	FALSE	TRUE	FALSE	FALSE	TRUE	FALSE	FALSE
depth6_bin.25	mixotrophs	0.25	0	0.875	0.538462	1	0.888889	0.8	0.0714286	0	1	0.285714	0.6	0.727273	0	0.0714286	0.928571	0	0	1	0.3	1	1	1	0	0	0.2	1	1	0	1	0	0	FALSE	FALSE	TRUE	TRUE	TRUE	FALSE	FALSE	TRUE	FALSE	TRUE	TRUE	FALSE	TRUE	TRUE	TRUE	TRUE
depth6_bin.50	mixotrophs	0.25	0	1	0.384615	1	0.888889	1	0.0714286	0	1	0.428571	0.7	0.818182	0	0.142857	0.928571	0	0	1	0.3	1	0.666667	0.666667	0	0	0.2	1	0.75	0	0.625	0	0	FALSE	FALSE	TRUE	FALSE	TRUE	FALSE	FALSE	TRUE	FALSE	FALSE	TRUE	FALSE	FALSE	TRUE	FALSE	TRUE
depth6_bin.58		0.5	0	0.75	0.307692	0.25	0.666667	1	0.0714286	0	0.714286	0.428571	0.6	0.636364	0	0	0.846154	0	0	0.75	0.2	0.666667	0	0	0.333333	0	0.133333	0.666667	0	0	1	0	0	FALSE	FALSE	FALSE	FALSE	FALSE	FALSE	FALSE	TRUE	FALSE	FALSE	FALSE	FALSE	FALSE	TRUE	FALSE	FALSE
depth7_bin.25		0	0	0.75	0.307692	0.25	0.333333	1	0.142857	0.125	0.428571	0.285714	0.5	0.545455	0	0	0.857143	0	0	0	0.3	1	0	0	0	0	0.133333	0.666667	0	0	1	0	0	FALSE	FALSE	FALSE	FALSE	FALSE	FALSE	FALSE	FALSE	FALSE	FALSE	FALSE	FALSE	FALSE	FALSE	FALSE	FALSE
depth7_bin.57	autotrophs	0.25	0	0.875	0.461538	0	0.666667	0.8	0.142857	0.125	0.714286	0.285714	0.7	0.454545	0	0	0.923077	0	0	1	0.3	1	0	0	0	0	0.133333	0.666667	0	0	0.625	0	0	FALSE	FALSE	TRUE	FALSE	TRUE	FALSE	TRUE	TRUE	FALSE	FALSE	TRUE	FALSE	TRUE	FALSE	FALSE	FALSE
depth7_bin.7	autotrophs	0	0	0.875	0.461538	0	0.666667	1	0.142857	0	0.285714	0.285714	0.7	0.545455	0	0	1	0	0	0.5	0.3	1	0	0	0	0	0.133333	0.666667	0	0	1	0	0	FALSE	FALSE	FALSE	FALSE	FALSE	FALSE	FALSE	FALSE	FALSE	FALSE	FALSE	FALSE	FALSE	FALSE	FALSE	FALSE
[truncated: 50 more columns]
